# Supplementary material for: Diversity and Selection of Surface Marine Microbiomes in the Atlantic-Influenced Arctic
Source: Front Microbiol. 2022 Jul 14;13:892634. doi: 10.3389/fmicb.2022.892634 (PMC9329088; doi:10.3389/fmicb.2022.892634)
Supplement: Supplementary file 1 [file Data_Sheet_1.zip]

Archive with 4 entries (4 files):
- Datasheet 1/Supplementary Material Data 1.csv
- Datasheet 1/Supplementary Material Data 2.csv
- Datasheet 1/Supplementary Material Data 3.csv
- Datasheet 1/Supplementary Material.pdf
