# Supplementary material for: Diversity and Selection of Surface Marine Microbiomes in the Atlantic-Influenced Arctic
Source: Front Microbiol. 2022 Jul 14;13:892634. doi: 10.3389/fmicb.2022.892634 (PMC9329088; doi:10.3389/fmicb.2022.892634)
Supplement: Supplementary file 1 [file Data_Sheet_1.zip › Datasheet 1/Supplementary Material Data 1.csv]

Taxonomy	Sample	Abundance
67-14	BS1	0
67-14	BS2	0
67-14	BS3	0
67-14	NB1_0.5	0
67-14	NB1_20	0.000560299
67-14	NB2_0.5	0
67-14	NB2_20	0.002801497
67-14	NBm	0
AB1	BS1	0.003361797
AB1	BS2	0.00952509
AB1	BS3	0
AB1	NB1_0.5	0.006163294
AB1	NB1_20	0.003922096
AB1	NB2_0.5	0.001680898
AB1	NB2_20	0.003922096
AB1	NBm	0.000560299
Absconditabacteriales_(SR1)	BS1	0
Absconditabacteriales_(SR1)	BS2	0
Absconditabacteriales_(SR1)	BS3	0
Absconditabacteriales_(SR1)	NB1_0.5	0
Absconditabacteriales_(SR1)	NB1_20	0
Absconditabacteriales_(SR1)	NB2_0.5	0.002801497
Absconditabacteriales_(SR1)	NB2_20	0
Absconditabacteriales_(SR1)	NBm	0.000560299
Acinetobacter	BS1	0
Acinetobacter	BS2	0
Acinetobacter	BS3	0
Acinetobacter	NB1_0.5	0.001120599
Acinetobacter	NB1_20	0
Acinetobacter	NB2_0.5	0.002801497
Acinetobacter	NB2_20	0.002801497
Acinetobacter	NBm	0.033617965
AEGEAN-169_marine_group	BS1	0
AEGEAN-169_marine_group	BS2	0.00952509
AEGEAN-169_marine_group	BS3	0.017929582
AEGEAN-169_marine_group	NB1_0.5	0.316569175
AEGEAN-169_marine_group	NB1_20	0.561980322
AEGEAN-169_marine_group	NB2_0.5	0.335619355
AEGEAN-169_marine_group	NB2_20	0.478495708
AEGEAN-169_marine_group	NBm	0.011205988
Alcanivorax	BS1	0.001680898
Alcanivorax	BS2	0
Alcanivorax	BS3	0
Alcanivorax	NB1_0.5	0
Alcanivorax	NB1_20	0.002241198
Alcanivorax	NB2_0.5	0
Alcanivorax	NB2_20	0.007283893
Alcanivorax	NBm	0
Algibacter	BS1	0
Algibacter	BS2	0
Algibacter	BS3	0
Algibacter	NB1_0.5	0
Algibacter	NB1_20	0.003361797
Algibacter	NB2_0.5	0
Algibacter	NB2_20	0
Algibacter	NBm	0
Aliikangiella	BS1	0
Aliikangiella	BS2	0
Aliikangiella	BS3	0
Aliikangiella	NB1_0.5	0.004482395
Aliikangiella	NB1_20	0.002801497
Aliikangiella	NB2_0.5	0.015128084
Aliikangiella	NB2_20	0.025213474
Aliikangiella	NBm	0
Alkanindiges	BS1	0
Alkanindiges	BS2	0
Alkanindiges	BS3	0
Alkanindiges	NB1_0.5	0
Alkanindiges	NB1_20	0
Alkanindiges	NB2_0.5	0
Alkanindiges	NB2_20	0
Alkanindiges	NBm	0.004482395
Altererythrobacter	BS1	0
Altererythrobacter	BS2	0
Altererythrobacter	BS3	0
Altererythrobacter	NB1_0.5	0
Altererythrobacter	NB1_20	0.006163294
Altererythrobacter	NB2_0.5	0
Altererythrobacter	NB2_20	0
Altererythrobacter	NBm	0
Alteromonas	BS1	0
Alteromonas	BS2	0
Alteromonas	BS3	0.001680898
Alteromonas	NB1_0.5	1.862435285
Alteromonas	NB1_20	0.008404491
Alteromonas	NB2_0.5	0.140635155
Alteromonas	NB2_20	0.080683117
Alteromonas	NBm	0.110378987
Amylibacter	BS1	2.909074609
Amylibacter	BS2	4.154620229
Amylibacter	BS3	11.68112239
Amylibacter	NB1_0.5	0.006723593
Amylibacter	NB1_20	0.016248683
Amylibacter	NB2_0.5	0.003922096
Amylibacter	NB2_20	0.000560299
Amylibacter	NBm	0.307604384
Anaerococcus	BS1	0
Anaerococcus	BS2	0
Anaerococcus	BS3	0
Anaerococcus	NB1_0.5	0.000560299
Anaerococcus	NB1_20	0
Anaerococcus	NB2_0.5	0
Anaerococcus	NB2_20	0
Anaerococcus	NBm	0
Aquabacterium	BS1	0
Aquabacterium	BS2	0.033617965
Aquabacterium	BS3	0.011205988
Aquabacterium	NB1_0.5	0
Aquabacterium	NB1_20	0.001120599
Aquabacterium	NB2_0.5	0
Aquabacterium	NB2_20	0
Aquabacterium	NBm	0
Aquibacter	BS1	0
Aquibacter	BS2	0
Aquibacter	BS3	0
Aquibacter	NB1_0.5	0.000560299
Aquibacter	NB1_20	0.001680898
Aquibacter	NB2_0.5	0
Aquibacter	NB2_20	0.011205988
Aquibacter	NBm	0
Aquicella	BS1	0
Aquicella	BS2	0
Aquicella	BS3	0
Aquicella	NB1_0.5	0
Aquicella	NB1_20	0
Aquicella	NB2_0.5	0
Aquicella	NB2_20	0.001680898
Aquicella	NBm	0
Arctic97B-4_marine_group	BS1	0
Arctic97B-4_marine_group	BS2	0.001120599
Arctic97B-4_marine_group	BS3	0
Arctic97B-4_marine_group	NB1_0.5	0
Arctic97B-4_marine_group	NB1_20	0.001120599
Arctic97B-4_marine_group	NB2_0.5	0
Arctic97B-4_marine_group	NB2_20	0.000560299
Arctic97B-4_marine_group	NBm	0
Arenicella	BS1	0.033617965
Arenicella	BS2	0.005042695
Arenicella	BS3	0
Arenicella	NB1_0.5	0.129989466
Arenicella	NB1_20	0.098052399
Arenicella	NB2_0.5	0.249333244
Arenicella	NB2_20	0.124946772
Arenicella	NBm	0.056590242
Ascidiaceihabitans	BS1	0.022411977
Ascidiaceihabitans	BS2	0.147358749
Ascidiaceihabitans	BS3	3.476097627
Ascidiaceihabitans	NB1_0.5	0.029695869
Ascidiaceihabitans	NB1_20	0.156883839
Ascidiaceihabitans	NB2_0.5	0.049306349
Ascidiaceihabitans	NB2_20	0.22355947
Ascidiaceihabitans	NBm	0.081803716
AT-s3-44	BS1	0
AT-s3-44	BS2	0
AT-s3-44	BS3	0
AT-s3-44	NB1_0.5	0.041462157
AT-s3-44	NB1_20	0.095811202
AT-s3-44	NB2_0.5	0.072838925
AT-s3-44	NB2_20	0.11654228
AT-s3-44	NBm	0.001120599
Atopostipes	BS1	0
Atopostipes	BS2	0
Atopostipes	BS3	0
Atopostipes	NB1_0.5	0.000560299
Atopostipes	NB1_20	0
Atopostipes	NB2_0.5	0
Atopostipes	NB2_20	0
Atopostipes	NBm	0
Aureispira	BS1	0.135032161
Aureispira	BS2	0.166408929
Aureispira	BS3	0.007283893
Aureispira	NB1_0.5	0.308724983
Aureispira	NB1_20	0.013447186
Aureispira	NB2_0.5	0.160245635
Aureispira	NB2_20	0.010645689
Aureispira	NBm	0.002801497
Babeliaceae	BS1	0
Babeliaceae	BS2	0
Babeliaceae	BS3	0
Babeliaceae	NB1_0.5	0
Babeliaceae	NB1_20	0.001120599
Babeliaceae	NB2_0.5	0
Babeliaceae	NB2_20	0
Babeliaceae	NBm	0
Balneola	BS1	0
Balneola	BS2	0
Balneola	BS3	0
Balneola	NB1_0.5	0.000560299
Balneola	NB1_20	0
Balneola	NB2_0.5	0
Balneola	NB2_20	0
Balneola	NBm	0
BD1-7_clade	BS1	0.01961048
BD1-7_clade	BS2	0.008404491
BD1-7_clade	BS3	0.005602994
BD1-7_clade	NB1_0.5	0.006723593
BD1-7_clade	NB1_20	0
BD1-7_clade	NB2_0.5	0.011766288
BD1-7_clade	NB2_20	0.003922096
BD1-7_clade	NBm	0.007283893
BD2-11_terrestrial_group	BS1	0
BD2-11_terrestrial_group	BS2	0.000560299
BD2-11_terrestrial_group	BS3	0
BD2-11_terrestrial_group	NB1_0.5	0
BD2-11_terrestrial_group	NB1_20	0
BD2-11_terrestrial_group	NB2_0.5	0.001120599
BD2-11_terrestrial_group	NB2_20	0.003922096
BD2-11_terrestrial_group	NBm	0
BD7-11	BS1	0
BD7-11	BS2	0
BD7-11	BS3	0
BD7-11	NB1_0.5	0.000560299
BD7-11	NB1_20	0.001120599
BD7-11	NB2_0.5	0.001680898
BD7-11	NB2_20	0
BD7-11	NBm	0
Bdellovibrio	BS1	0
Bdellovibrio	BS2	0
Bdellovibrio	BS3	0
Bdellovibrio	NB1_0.5	0
Bdellovibrio	NB1_20	0.000560299
Bdellovibrio	NB2_0.5	0
Bdellovibrio	NB2_20	0
Bdellovibrio	NBm	0
Bernardetia	BS1	0
Bernardetia	BS2	0
Bernardetia	BS3	0
Bernardetia	NB1_0.5	0
Bernardetia	NB1_20	0
Bernardetia	NB2_0.5	0
Bernardetia	NB2_20	0
Bernardetia	NBm	0.001120599
BIrii41	BS1	0
BIrii41	BS2	0
BIrii41	BS3	0
BIrii41	NB1_0.5	0.000560299
BIrii41	NB1_20	0
BIrii41	NB2_0.5	0
BIrii41	NB2_20	0
BIrii41	NBm	0
Blastopirellula	BS1	0
Blastopirellula	BS2	0.015128084
Blastopirellula	BS3	0
Blastopirellula	NB1_0.5	0
Blastopirellula	NB1_20	0.005042695
Blastopirellula	NB2_0.5	0.001120599
Blastopirellula	NB2_20	0.011766288
Blastopirellula	NBm	0.001120599
Blfdi19	BS1	0
Blfdi19	BS2	0
Blfdi19	BS3	0
Blfdi19	NB1_0.5	0
Blfdi19	NB1_20	0.03866066
Blfdi19	NB2_0.5	0.001120599
Blfdi19	NB2_20	0.07788162
Blfdi19	NBm	0.007844192
Bordetella	BS1	0
Bordetella	BS2	0
Bordetella	BS3	0.003361797
Bordetella	NB1_0.5	0.000560299
Bordetella	NB1_20	0
Bordetella	NB2_0.5	0.001120599
Bordetella	NB2_20	0.002241198
Bordetella	NBm	0
Bosea	BS1	0
Bosea	BS2	0
Bosea	BS3	0
Bosea	NB1_0.5	0.000560299
Bosea	NB1_20	0
Bosea	NB2_0.5	0
Bosea	NB2_20	0.001120599
Bosea	NBm	0
Bradymonadales	BS1	0
Bradymonadales	BS2	0
Bradymonadales	BS3	0
Bradymonadales	NB1_0.5	0.003922096
Bradymonadales	NB1_20	0.003922096
Bradymonadales	NB2_0.5	0.015128084
Bradymonadales	NB2_20	0.002241198
Bradymonadales	NBm	0
Brevinema	BS1	0
Brevinema	BS2	0.008964791
Brevinema	BS3	0.024653175
Brevinema	NB1_0.5	0.031937067
Brevinema	NB1_20	0.033057666
Brevinema	NB2_0.5	0.016248683
Brevinema	NB2_20	0.014007486
Brevinema	NBm	0.01961048
Brevundimonas	BS1	0
Brevundimonas	BS2	0
Brevundimonas	BS3	0
Brevundimonas	NB1_0.5	0
Brevundimonas	NB1_20	0
Brevundimonas	NB2_0.5	0
Brevundimonas	NB2_20	0.006163294
Brevundimonas	NBm	0
C1-B045	BS1	0
C1-B045	BS2	0
C1-B045	BS3	0
C1-B045	NB1_0.5	0.013447186
C1-B045	NB1_20	0.047065152
C1-B045	NB2_0.5	0
C1-B045	NB2_20	0.006163294
C1-B045	NBm	0
Candidatus_Actinomarina	BS1	0.000560299
Candidatus_Actinomarina	BS2	0.081803716
Candidatus_Actinomarina	BS3	0.013447186
Candidatus_Actinomarina	NB1_0.5	0.117662879
Candidatus_Actinomarina	NB1_20	0.618570564
Candidatus_Actinomarina	NB2_0.5	0.34066205
Candidatus_Actinomarina	NB2_20	0.862861113
Candidatus_Actinomarina	NBm	0.020170779
Candidatus_Amoebophilus	BS1	0
Candidatus_Amoebophilus	BS2	0
Candidatus_Amoebophilus	BS3	0
Candidatus_Amoebophilus	NB1_0.5	0.005042695
Candidatus_Amoebophilus	NB1_20	0.001120599
Candidatus_Amoebophilus	NB2_0.5	0.001680898
Candidatus_Amoebophilus	NB2_20	0
Candidatus_Amoebophilus	NBm	0
Candidatus_Aquiluna	BS1	0
Candidatus_Aquiluna	BS2	0
Candidatus_Aquiluna	BS3	0.00952509
Candidatus_Aquiluna	NB1_0.5	0.136713059
Candidatus_Aquiluna	NB1_20	0.263340729
Candidatus_Aquiluna	NB2_0.5	0.316569175
Candidatus_Aquiluna	NB2_20	0.477935409
Candidatus_Aquiluna	NBm	0.003361797
Candidatus_Berkiella	BS1	0
Candidatus_Berkiella	BS2	0
Candidatus_Berkiella	BS3	0
Candidatus_Berkiella	NB1_0.5	0
Candidatus_Berkiella	NB1_20	0.000560299
Candidatus_Berkiella	NB2_0.5	0
Candidatus_Berkiella	NB2_20	0
Candidatus_Berkiella	NBm	0
Candidatus_Campbellbacteria	BS1	0
Candidatus_Campbellbacteria	BS2	0
Candidatus_Campbellbacteria	BS3	0
Candidatus_Campbellbacteria	NB1_0.5	0
Candidatus_Campbellbacteria	NB1_20	0
Candidatus_Campbellbacteria	NB2_0.5	0
Candidatus_Campbellbacteria	NB2_20	0
Candidatus_Campbellbacteria	NBm	0.000560299
Candidatus_Endoecteinascidia	BS1	0
Candidatus_Endoecteinascidia	BS2	0
Candidatus_Endoecteinascidia	BS3	0
Candidatus_Endoecteinascidia	NB1_0.5	0
Candidatus_Endoecteinascidia	NB1_20	0
Candidatus_Endoecteinascidia	NB2_0.5	0.001680898
Candidatus_Endoecteinascidia	NB2_20	0.003922096
Candidatus_Endoecteinascidia	NBm	0
Candidatus_Fritschea	BS1	0
Candidatus_Fritschea	BS2	0
Candidatus_Fritschea	BS3	0
Candidatus_Fritschea	NB1_0.5	0
Candidatus_Fritschea	NB1_20	0
Candidatus_Fritschea	NB2_0.5	0
Candidatus_Fritschea	NB2_20	0.000560299
Candidatus_Fritschea	NBm	0
Candidatus_Jidaibacter	BS1	0
Candidatus_Jidaibacter	BS2	0
Candidatus_Jidaibacter	BS3	0
Candidatus_Jidaibacter	NB1_0.5	0
Candidatus_Jidaibacter	NB1_20	0
Candidatus_Jidaibacter	NB2_0.5	0
Candidatus_Jidaibacter	NB2_20	0.002801497
Candidatus_Jidaibacter	NBm	0
Candidatus_Kaiserbacteria	BS1	0.000560299
Candidatus_Kaiserbacteria	BS2	0
Candidatus_Kaiserbacteria	BS3	0
Candidatus_Kaiserbacteria	NB1_0.5	0
Candidatus_Kaiserbacteria	NB1_20	0.001120599
Candidatus_Kaiserbacteria	NB2_0.5	0.000560299
Candidatus_Kaiserbacteria	NB2_20	0.001680898
Candidatus_Kaiserbacteria	NBm	0
Candidatus_Magasanikbacteria	BS1	0
Candidatus_Magasanikbacteria	BS2	0
Candidatus_Magasanikbacteria	BS3	0
Candidatus_Magasanikbacteria	NB1_0.5	0
Candidatus_Magasanikbacteria	NB1_20	0.000560299
Candidatus_Magasanikbacteria	NB2_0.5	0
Candidatus_Magasanikbacteria	NB2_20	0
Candidatus_Magasanikbacteria	NBm	0
Candidatus_Megaira	BS1	0.089647908
Candidatus_Megaira	BS2	0.320491271
Candidatus_Megaira	BS3	0.010645689
Candidatus_Megaira	NB1_0.5	0.037540061
Candidatus_Megaira	NB1_20	0.11710258
Candidatus_Megaira	NB2_0.5	0.042022457
Candidatus_Megaira	NB2_20	0.070597727
Candidatus_Megaira	NBm	0.004482395
Candidatus_Nitrosopumilus	BS1	0
Candidatus_Nitrosopumilus	BS2	0.24316995
Candidatus_Nitrosopumilus	BS3	0.002241198
Candidatus_Nitrosopumilus	NB1_0.5	2.836235684
Candidatus_Nitrosopumilus	NB1_20	5.384477465
Candidatus_Nitrosopumilus	NB2_0.5	3.58927811
Candidatus_Nitrosopumilus	NB2_20	5.255048298
Candidatus_Nitrosopumilus	NBm	0.014007486
Candidatus_Peregrinibacteria	BS1	0
Candidatus_Peregrinibacteria	BS2	0
Candidatus_Peregrinibacteria	BS3	0
Candidatus_Peregrinibacteria	NB1_0.5	0
Candidatus_Peregrinibacteria	NB1_20	0
Candidatus_Peregrinibacteria	NB2_0.5	0
Candidatus_Peregrinibacteria	NB2_20	0.000560299
Candidatus_Peregrinibacteria	NBm	0
Candidatus_Puniceispirillum	BS1	0
Candidatus_Puniceispirillum	BS2	0
Candidatus_Puniceispirillum	BS3	0
Candidatus_Puniceispirillum	NB1_0.5	0
Candidatus_Puniceispirillum	NB1_20	0
Candidatus_Puniceispirillum	NB2_0.5	0
Candidatus_Puniceispirillum	NB2_20	0.001120599
Candidatus_Puniceispirillum	NBm	0
Candidatus_Tenderia	BS1	0.026334073
Candidatus_Tenderia	BS2	0
Candidatus_Tenderia	BS3	0
Candidatus_Tenderia	NB1_0.5	0
Candidatus_Tenderia	NB1_20	0.005042695
Candidatus_Tenderia	NB2_0.5	0.001120599
Candidatus_Tenderia	NB2_20	0.006723593
Candidatus_Tenderia	NBm	0.004482395
Candidatus_Thiodiazotropha	BS1	0
Candidatus_Thiodiazotropha	BS2	0
Candidatus_Thiodiazotropha	BS3	0
Candidatus_Thiodiazotropha	NB1_0.5	0
Candidatus_Thiodiazotropha	NB1_20	0.000560299
Candidatus_Thiodiazotropha	NB2_0.5	0
Candidatus_Thiodiazotropha	NB2_20	0
Candidatus_Thiodiazotropha	NBm	0
Caulobacter	BS1	0.004482395
Caulobacter	BS2	0
Caulobacter	BS3	0.005042695
Caulobacter	NB1_0.5	0
Caulobacter	NB1_20	0
Caulobacter	NB2_0.5	0
Caulobacter	NB2_20	0
Caulobacter	NBm	0
Chryseolinea	BS1	0
Chryseolinea	BS2	0
Chryseolinea	BS3	0
Chryseolinea	NB1_0.5	0
Chryseolinea	NB1_20	0.001120599
Chryseolinea	NB2_0.5	0
Chryseolinea	NB2_20	0
Chryseolinea	NBm	0
CL500-3	BS1	0.000560299
CL500-3	BS2	0.020731079
CL500-3	BS3	0.027454672
CL500-3	NB1_0.5	0.003361797
CL500-3	NB1_20	0.034178265
CL500-3	NB2_0.5	0.034738564
CL500-3	NB2_20	0.0969318
CL500-3	NBm	0.002801497
Clade_Ia	BS1	0.106456891
Clade_Ia	BS2	0.788901589
Clade_Ia	BS3	3.787624106
Clade_Ia	NB1_0.5	17.55306036
Clade_Ia	NB1_20	31.5151617
Clade_Ia	NB2_0.5	27.70400502
Clade_Ia	NB2_20	22.84172662
Clade_Ia	NBm	0.897039378
Clade_Ib	BS1	0
Clade_Ib	BS2	0
Clade_Ib	BS3	0
Clade_Ib	NB1_0.5	0
Clade_Ib	NB1_20	0
Clade_Ib	NB2_0.5	0
Clade_Ib	NB2_20	0.025213474
Clade_Ib	NBm	0
Clade_II	BS1	0.021851678
Clade_II	BS2	0.310405881
Clade_II	BS3	0.507070979
Clade_II	NB1_0.5	2.061341581
Clade_II	NB1_20	3.469934333
Clade_II	NB2_0.5	3.351711154
Clade_II	NB2_20	3.245814563
Clade_II	NBm	0.201707793
Clade_III	BS1	0
Clade_III	BS2	0.004482395
Clade_III	BS3	0.027454672
Clade_III	NB1_0.5	0.169770725
Clade_III	NB1_20	0.285752706
Clade_III	NB2_0.5	0.221878572
Clade_III	NB2_20	0.187700307
Clade_III	NBm	0.012326587
Clade_IV	BS1	0.006723593
Clade_IV	BS2	0.016248683
Clade_IV	BS3	0.062193236
Clade_IV	NB1_0.5	0.193863601
Clade_IV	NB1_20	0.388287501
Clade_IV	NB2_0.5	0.250453843
Clade_IV	NB2_20	0.385486004
Clade_IV	NBm	0.03866066
Cobetia	BS1	0
Cobetia	BS2	0
Cobetia	BS3	0
Cobetia	NB1_0.5	0.001120599
Cobetia	NB1_20	0
Cobetia	NB2_0.5	0
Cobetia	NB2_20	0
Cobetia	NBm	0
Colwellia	BS1	1.664649589
Colwellia	BS2	0.188820906
Colwellia	BS3	0.166969228
Colwellia	NB1_0.5	0.213474081
Colwellia	NB1_20	0.06779623
Colwellia	NB2_0.5	0.345704745
Colwellia	NB2_20	0.095811202
Colwellia	NBm	0.26278043
Corynebacterium	BS1	0
Corynebacterium	BS2	0
Corynebacterium	BS3	0
Corynebacterium	NB1_0.5	0.003922096
Corynebacterium	NB1_20	0.000560299
Corynebacterium	NB2_0.5	0
Corynebacterium	NB2_20	0.001120599
Corynebacterium	NBm	0.000560299
Coxiella	BS1	0.003361797
Coxiella	BS2	0.005042695
Coxiella	BS3	0.002241198
Coxiella	NB1_0.5	0
Coxiella	NB1_20	0.005042695
Coxiella	NB2_0.5	0.003361797
Coxiella	NB2_20	0.020170779
Coxiella	NBm	0
Croceitalea	BS1	0
Croceitalea	BS2	0
Croceitalea	BS3	0
Croceitalea	NB1_0.5	0
Croceitalea	NB1_20	0
Croceitalea	NB2_0.5	0
Croceitalea	NB2_20	0.000560299
Croceitalea	NBm	0
Crocinitomix	BS1	0.939061835
Crocinitomix	BS2	0.51547547
Crocinitomix	BS3	0.033057666
Crocinitomix	NB1_0.5	0.001120599
Crocinitomix	NB1_20	0.002241198
Crocinitomix	NB2_0.5	0.002241198
Crocinitomix	NB2_20	0.020170779
Crocinitomix	NBm	0.123265873
Cryomorpha	BS1	0
Cryomorpha	BS2	0
Cryomorpha	BS3	0
Cryomorpha	NB1_0.5	0.002241198
Cryomorpha	NB1_20	0
Cryomorpha	NB2_0.5	0
Cryomorpha	NB2_20	0.000560299
Cryomorpha	NBm	0
cvE6	BS1	0
cvE6	BS2	0
cvE6	BS3	0
cvE6	NB1_0.5	0.000560299
cvE6	NB1_20	0
cvE6	NB2_0.5	0
cvE6	NB2_20	0
cvE6	NBm	0
Cycloclasticus	BS1	0
Cycloclasticus	BS2	0
Cycloclasticus	BS3	0
Cycloclasticus	NB1_0.5	0.017369282
Cycloclasticus	NB1_20	0.060512338
Cycloclasticus	NB2_0.5	0
Cycloclasticus	NB2_20	0.011205988
Cycloclasticus	NBm	0
Dadabacteriales	BS1	0
Dadabacteriales	BS2	0
Dadabacteriales	BS3	0
Dadabacteriales	NB1_0.5	0.025213474
Dadabacteriales	NB1_20	0.01961048
Dadabacteriales	NB2_0.5	0.021291378
Dadabacteriales	NB2_20	0.015128084
Dadabacteriales	NBm	0.001680898
Dasania	BS1	0
Dasania	BS2	0
Dasania	BS3	0
Dasania	NB1_0.5	0.017929582
Dasania	NB1_20	0.026334073
Dasania	NB2_0.5	0.001120599
Dasania	NB2_20	0.005602994
Dasania	NBm	0
Defluviicoccus	BS1	0
Defluviicoccus	BS2	0
Defluviicoccus	BS3	0
Defluviicoccus	NB1_0.5	0.001120599
Defluviicoccus	NB1_20	0
Defluviicoccus	NB2_0.5	0
Defluviicoccus	NB2_20	0
Defluviicoccus	NBm	0
Deinobacterium	BS1	0
Deinobacterium	BS2	0
Deinobacterium	BS3	0
Deinobacterium	NB1_0.5	0
Deinobacterium	NB1_20	0
Deinobacterium	NB2_0.5	0
Deinobacterium	NB2_20	0.000560299
Deinobacterium	NBm	0
Deinococcus	BS1	0
Deinococcus	BS2	0
Deinococcus	BS3	0
Deinococcus	NB1_0.5	0
Deinococcus	NB1_20	0
Deinococcus	NB2_0.5	0
Deinococcus	NB2_20	0.002241198
Deinococcus	NBm	0
DEV007	BS1	0
DEV007	BS2	0
DEV007	BS3	0
DEV007	NB1_0.5	0
DEV007	NB1_20	0
DEV007	NB2_0.5	0
DEV007	NB2_20	0.000560299
DEV007	NBm	0
Devosia	BS1	0
Devosia	BS2	0.002241198
Devosia	BS3	0.004482395
Devosia	NB1_0.5	0.014567785
Devosia	NB1_20	0.01008539
Devosia	NB2_0.5	0.008404491
Devosia	NB2_20	0.01008539
Devosia	NBm	0.000560299
Dokdonia	BS1	0.014567785
Dokdonia	BS2	0.001680898
Dokdonia	BS3	0.001680898
Dokdonia	NB1_0.5	0.001680898
Dokdonia	NB1_20	0
Dokdonia	NB2_0.5	0.003361797
Dokdonia	NB2_20	0.003361797
Dokdonia	NBm	0
DSSD61	BS1	0
DSSD61	BS2	0
DSSD61	BS3	0
DSSD61	NB1_0.5	0
DSSD61	NB1_20	0
DSSD61	NB2_0.5	0
DSSD61	NB2_20	0.000560299
DSSD61	NBm	0
EC3	BS1	0
EC3	BS2	0
EC3	BS3	0
EC3	NB1_0.5	0.001120599
EC3	NB1_20	0.000560299
EC3	NB2_0.5	0
EC3	NB2_20	0
EC3	NBm	0
Eionea	BS1	0
Eionea	BS2	0
Eionea	BS3	0
Eionea	NB1_0.5	0.041462157
Eionea	NB1_20	0.016248683
Eionea	NB2_0.5	0.031376768
Eionea	NB2_20	0.000560299
Eionea	NBm	0.006723593
Ekhidna	BS1	0
Ekhidna	BS2	0
Ekhidna	BS3	0
Ekhidna	NB1_0.5	0.000560299
Ekhidna	NB1_20	0.004482395
Ekhidna	NB2_0.5	0
Ekhidna	NB2_20	0.001680898
Ekhidna	NBm	0
env.OPS_17	BS1	0
env.OPS_17	BS2	0
env.OPS_17	BS3	0
env.OPS_17	NB1_0.5	0
env.OPS_17	NB1_20	0
env.OPS_17	NB2_0.5	0
env.OPS_17	NB2_20	0.000560299
env.OPS_17	NBm	0
Erythrobacter	BS1	0.000560299
Erythrobacter	BS2	0
Erythrobacter	BS3	0.002241198
Erythrobacter	NB1_0.5	0
Erythrobacter	NB1_20	0.005042695
Erythrobacter	NB2_0.5	0
Erythrobacter	NB2_20	0.000560299
Erythrobacter	NBm	0
Euryhalocaulis	BS1	0
Euryhalocaulis	BS2	0
Euryhalocaulis	BS3	0
Euryhalocaulis	NB1_0.5	0
Euryhalocaulis	NB1_20	0.001120599
Euryhalocaulis	NB2_0.5	0
Euryhalocaulis	NB2_20	0
Euryhalocaulis	NBm	0
Filomicrobium	BS1	0
Filomicrobium	BS2	0
Filomicrobium	BS3	0
Filomicrobium	NB1_0.5	0.001120599
Filomicrobium	NB1_20	0
Filomicrobium	NB2_0.5	0
Filomicrobium	NB2_20	0.001120599
Filomicrobium	NBm	0
Finegoldia	BS1	0
Finegoldia	BS2	0
Finegoldia	BS3	0
Finegoldia	NB1_0.5	0.000560299
Finegoldia	NB1_20	0
Finegoldia	NB2_0.5	0
Finegoldia	NB2_20	0
Finegoldia	NBm	0
Flavicella	BS1	0.081243416
Flavicella	BS2	0.055469643
Flavicella	BS3	0
Flavicella	NB1_0.5	0
Flavicella	NB1_20	0.002241198
Flavicella	NB2_0.5	0
Flavicella	NB2_20	0.002241198
Flavicella	NBm	0.016808983
Flavobacterium	BS1	0.004482395
Flavobacterium	BS2	0
Flavobacterium	BS3	0
Flavobacterium	NB1_0.5	0.004482395
Flavobacterium	NB1_20	0.006723593
Flavobacterium	NB2_0.5	1.593491562
Flavobacterium	NB2_20	0.005602994
Flavobacterium	NBm	0.364194626
Fluviicola	BS1	0.201707793
Fluviicola	BS2	0.153522042
Fluviicola	BS3	0.064994733
Fluviicola	NB1_0.5	0.001120599
Fluviicola	NB1_20	0.000560299
Fluviicola	NB2_0.5	0.006163294
Fluviicola	NB2_20	0.003922096
Fluviicola	NBm	0.028575271
Formosa	BS1	1.596853358
Formosa	BS2	3.388130617
Formosa	BS3	0.453282234
Formosa	NB1_0.5	0
Formosa	NB1_20	0.038100361
Formosa	NB2_0.5	0.001680898
Formosa	NB2_20	0.021291378
Formosa	NBm	0.202828391
Francisella	BS1	0.161926534
Francisella	BS2	0.657791524
Francisella	BS3	0
Francisella	NB1_0.5	0.091889106
Francisella	NB1_20	0.045384253
Francisella	NB2_0.5	0.096371501
Francisella	NB2_20	0.011205988
Francisella	NBm	0
FS140-16B-02_marine_group	BS1	0
FS140-16B-02_marine_group	BS2	0
FS140-16B-02_marine_group	BS3	0
FS140-16B-02_marine_group	NB1_0.5	0.005042695
FS140-16B-02_marine_group	NB1_20	0.008964791
FS140-16B-02_marine_group	NB2_0.5	0.008404491
FS140-16B-02_marine_group	NB2_20	0.022411977
FS140-16B-02_marine_group	NBm	0
Fulvivirga	BS1	0
Fulvivirga	BS2	0
Fulvivirga	BS3	0
Fulvivirga	NB1_0.5	0
Fulvivirga	NB1_20	0
Fulvivirga	NB2_0.5	0
Fulvivirga	NB2_20	0.000560299
Fulvivirga	NBm	0
Fusibacter	BS1	0
Fusibacter	BS2	0
Fusibacter	BS3	0
Fusibacter	NB1_0.5	0.001120599
Fusibacter	NB1_20	0
Fusibacter	NB2_0.5	0
Fusibacter	NB2_20	0
Fusibacter	NBm	0
Ga0077536	BS1	0
Ga0077536	BS2	0.000560299
Ga0077536	BS3	0
Ga0077536	NB1_0.5	0
Ga0077536	NB1_20	0
Ga0077536	NB2_0.5	0
Ga0077536	NB2_20	0.002241198
Ga0077536	NBm	0.000560299
Geobacillus	BS1	0
Geobacillus	BS2	0
Geobacillus	BS3	0
Geobacillus	NB1_0.5	0
Geobacillus	NB1_20	0
Geobacillus	NB2_0.5	0
Geobacillus	NB2_20	0.042022457
Geobacillus	NBm	0
Glaciecola	BS1	0
Glaciecola	BS2	0
Glaciecola	BS3	0
Glaciecola	NB1_0.5	0.639301643
Glaciecola	NB1_20	0.040901858
Glaciecola	NB2_0.5	0.309285282
Glaciecola	NB2_20	0.064994733
Glaciecola	NBm	0.044823954
Gracilibacteria	BS1	0
Gracilibacteria	BS2	0
Gracilibacteria	BS3	0
Gracilibacteria	NB1_0.5	0.000560299
Gracilibacteria	NB1_20	0
Gracilibacteria	NB2_0.5	0.000560299
Gracilibacteria	NB2_20	0
Gracilibacteria	NBm	0.001680898
Granulosicoccus	BS1	0
Granulosicoccus	BS2	0
Granulosicoccus	BS3	0
Granulosicoccus	NB1_0.5	0.018489881
Granulosicoccus	NB1_20	0.005602994
Granulosicoccus	NB2_0.5	0.033057666
Granulosicoccus	NB2_20	0
Granulosicoccus	NBm	0.008964791
Haemophilus	BS1	0
Haemophilus	BS2	0
Haemophilus	BS3	0
Haemophilus	NB1_0.5	0
Haemophilus	NB1_20	0.002241198
Haemophilus	NB2_0.5	0
Haemophilus	NB2_20	0
Haemophilus	NBm	0.001680898
Halioglobus	BS1	0.022972276
Halioglobus	BS2	0
Halioglobus	BS3	0
Halioglobus	NB1_0.5	0.030256169
Halioglobus	NB1_20	0.024653175
Halioglobus	NB2_0.5	0.089647908
Halioglobus	NB2_20	0.035298864
Halioglobus	NBm	0.020731079
Halobacteriovorax	BS1	0.014007486
Halobacteriovorax	BS2	0.000560299
Halobacteriovorax	BS3	0
Halobacteriovorax	NB1_0.5	0
Halobacteriovorax	NB1_20	0
Halobacteriovorax	NB2_0.5	0
Halobacteriovorax	NB2_20	0
Halobacteriovorax	NBm	0
Halomonas	BS1	0.021851678
Halomonas	BS2	0.001120599
Halomonas	BS3	0.079562518
Halomonas	NB1_0.5	0.002241198
Halomonas	NB1_20	0.017369282
Halomonas	NB2_0.5	0
Halomonas	NB2_20	0.698693382
Halomonas	NBm	0
Hellea	BS1	0
Hellea	BS2	0
Hellea	BS3	0
Hellea	NB1_0.5	0
Hellea	NB1_20	0.001120599
Hellea	NB2_0.5	0
Hellea	NB2_20	0.004482395
Hellea	NBm	0
Herminiimonas	BS1	0
Herminiimonas	BS2	0.003922096
Herminiimonas	BS3	0.002241198
Herminiimonas	NB1_0.5	0
Herminiimonas	NB1_20	0
Herminiimonas	NB2_0.5	0
Herminiimonas	NB2_20	0
Herminiimonas	NBm	0
HgCo23	BS1	0
HgCo23	BS2	0
HgCo23	BS3	0
HgCo23	NB1_0.5	0.002241198
HgCo23	NB1_20	0.025213474
HgCo23	NB2_0.5	0.034178265
HgCo23	NB2_20	0.055469643
HgCo23	NBm	0
HOC36	BS1	0
HOC36	BS2	0.002801497
HOC36	BS3	0
HOC36	NB1_0.5	0
HOC36	NB1_20	0
HOC36	NB2_0.5	0
HOC36	NB2_20	0
HOC36	NBm	0.001120599
Holospora	BS1	0.000560299
Holospora	BS2	0.001120599
Holospora	BS3	0
Holospora	NB1_0.5	0.002241198
Holospora	NB1_20	0
Holospora	NB2_0.5	0
Holospora	NB2_20	0
Holospora	NBm	0
HTCC5015	BS1	0
HTCC5015	BS2	0
HTCC5015	BS3	0
HTCC5015	NB1_0.5	0.003361797
HTCC5015	NB1_20	0
HTCC5015	NB2_0.5	0
HTCC5015	NB2_20	0.012326587
HTCC5015	NBm	0
Hymenobacter	BS1	0
Hymenobacter	BS2	0
Hymenobacter	BS3	0
Hymenobacter	NB1_0.5	0.001120599
Hymenobacter	NB1_20	0
Hymenobacter	NB2_0.5	0
Hymenobacter	NB2_20	0
Hymenobacter	NBm	0
Hyphomonas	BS1	0.006163294
Hyphomonas	BS2	0
Hyphomonas	BS3	0
Hyphomonas	NB1_0.5	0
Hyphomonas	NB1_20	0.007844192
Hyphomonas	NB2_0.5	0
Hyphomonas	NB2_20	0.001120599
Hyphomonas	NBm	0
Idiomarina	BS1	0
Idiomarina	BS2	0
Idiomarina	BS3	0.003361797
Idiomarina	NB1_0.5	0
Idiomarina	NB1_20	0
Idiomarina	NB2_0.5	0
Idiomarina	NB2_20	0.085165512
Idiomarina	NBm	0
Ilumatobacter	BS1	0.013447186
Ilumatobacter	BS2	0.005602994
Ilumatobacter	BS3	0
Ilumatobacter	NB1_0.5	0.00952509
Ilumatobacter	NB1_20	0.007283893
Ilumatobacter	NB2_0.5	0.003922096
Ilumatobacter	NB2_20	0
Ilumatobacter	NBm	0.014567785
IS-44	BS1	0
IS-44	BS2	0.001680898
IS-44	BS3	0.010645689
IS-44	NB1_0.5	0.002801497
IS-44	NB1_20	0.002241198
IS-44	NB2_0.5	0
IS-44	NB2_20	0.001120599
IS-44	NBm	0.000560299
Janthinobacterium	BS1	0.029695869
Janthinobacterium	BS2	0.471211816
Janthinobacterium	BS3	0.118783478
Janthinobacterium	NB1_0.5	0
Janthinobacterium	NB1_20	0.354109236
Janthinobacterium	NB2_0.5	0
Janthinobacterium	NB2_20	0.351868038
Janthinobacterium	NBm	0
JG30-KF-CM66	BS1	0
JG30-KF-CM66	BS2	0.000560299
JG30-KF-CM66	BS3	0
JG30-KF-CM66	NB1_0.5	0.001120599
JG30-KF-CM66	NB1_20	0.002241198
JG30-KF-CM66	NB2_0.5	0
JG30-KF-CM66	NB2_20	0.020170779
JG30-KF-CM66	NBm	0
JGI_0000069-P22	BS1	3.00600641
JGI_0000069-P22	BS2	0.01905018
JGI_0000069-P22	BS3	0
JGI_0000069-P22	NB1_0.5	0.013447186
JGI_0000069-P22	NB1_20	0.001680898
JGI_0000069-P22	NB2_0.5	0.053228445
JGI_0000069-P22	NB2_20	0.001680898
JGI_0000069-P22	NBm	0.010645689
JL-ETNP-F27	BS1	0
JL-ETNP-F27	BS2	0
JL-ETNP-F27	BS3	0
JL-ETNP-F27	NB1_0.5	0.005042695
JL-ETNP-F27	NB1_20	0.002801497
JL-ETNP-F27	NB2_0.5	0.002241198
JL-ETNP-F27	NB2_20	0.010645689
JL-ETNP-F27	NBm	0.000560299
KI89A_clade	BS1	0
KI89A_clade	BS2	0.000560299
KI89A_clade	BS3	0.040901858
KI89A_clade	NB1_0.5	0.033057666
KI89A_clade	NB1_20	0.089087608
KI89A_clade	NB2_0.5	0.070597727
KI89A_clade	NB2_20	0.108698088
KI89A_clade	NBm	0.008964791
Kordia	BS1	0.024092875
Kordia	BS2	0
Kordia	BS3	0
Kordia	NB1_0.5	0.060512338
Kordia	NB1_20	0.011766288
Kordia	NB2_0.5	0.043703355
Kordia	NB2_20	0.011766288
Kordia	NBm	0.00952509
Lactobacillus	BS1	0
Lactobacillus	BS2	0.001680898
Lactobacillus	BS3	0
Lactobacillus	NB1_0.5	0
Lactobacillus	NB1_20	0
Lactobacillus	NB2_0.5	0
Lactobacillus	NB2_20	0
Lactobacillus	NBm	0
Lautropia	BS1	0
Lautropia	BS2	0
Lautropia	BS3	0
Lautropia	NB1_0.5	0
Lautropia	NB1_20	0
Lautropia	NB2_0.5	0
Lautropia	NB2_20	0
Lautropia	NBm	0.002801497
Lawsonella	BS1	0
Lawsonella	BS2	0
Lawsonella	BS3	0
Lawsonella	NB1_0.5	0.003361797
Lawsonella	NB1_20	0
Lawsonella	NB2_0.5	0
Lawsonella	NB2_20	0
Lawsonella	NBm	0
Leeuwenhoekiella	BS1	0
Leeuwenhoekiella	BS2	0
Leeuwenhoekiella	BS3	0.002801497
Leeuwenhoekiella	NB1_0.5	0.003361797
Leeuwenhoekiella	NB1_20	0
Leeuwenhoekiella	NB2_0.5	0
Leeuwenhoekiella	NB2_20	0.006723593
Leeuwenhoekiella	NBm	0
Legionella	BS1	0
Legionella	BS2	0
Legionella	BS3	0
Legionella	NB1_0.5	0
Legionella	NB1_20	0
Legionella	NB2_0.5	0
Legionella	NB2_20	0.001120599
Legionella	NBm	0.000560299
Lentilitoribacter	BS1	0
Lentilitoribacter	BS2	0
Lentilitoribacter	BS3	0
Lentilitoribacter	NB1_0.5	0
Lentilitoribacter	NB1_20	0
Lentilitoribacter	NB2_0.5	0.001120599
Lentilitoribacter	NB2_20	0
Lentilitoribacter	NBm	0
Lentimonas	BS1	0.003361797
Lentimonas	BS2	0
Lentimonas	BS3	0
Lentimonas	NB1_0.5	0.080122818
Lentimonas	NB1_20	0.010645689
Lentimonas	NB2_0.5	0.026334073
Lentimonas	NB2_20	0.001680898
Lentimonas	NBm	0.020170779
Lentisphaera	BS1	0
Lentisphaera	BS2	0.000560299
Lentisphaera	BS3	0
Lentisphaera	NB1_0.5	0.000560299
Lentisphaera	NB1_20	0
Lentisphaera	NB2_0.5	0
Lentisphaera	NB2_20	0
Lentisphaera	NBm	0.008404491
Leptotrichia	BS1	0
Leptotrichia	BS2	0
Leptotrichia	BS3	0
Leptotrichia	NB1_0.5	0
Leptotrichia	NB1_20	0
Leptotrichia	NB2_0.5	0
Leptotrichia	NB2_20	0
Leptotrichia	NBm	0.001680898
Lewinella	BS1	0.022411977
Lewinella	BS2	0.005602994
Lewinella	BS3	0.215715278
Lewinella	NB1_0.5	0.480736906
Lewinella	NB1_20	0.059391739
Lewinella	NB2_0.5	0.251574441
Lewinella	NB2_20	0.037540061
Lewinella	NBm	0.047625451
Limnobacter	BS1	0
Limnobacter	BS2	0
Limnobacter	BS3	0
Limnobacter	NB1_0.5	0
Limnobacter	NB1_20	0
Limnobacter	NB2_0.5	0.000560299
Limnobacter	NB2_20	0.000560299
Limnobacter	NBm	0.000560299
Litoricola	BS1	0
Litoricola	BS2	0
Litoricola	BS3	0
Litoricola	NB1_0.5	0.001680898
Litoricola	NB1_20	0.003922096
Litoricola	NB2_0.5	0
Litoricola	NB2_20	0.000560299
Litoricola	NBm	0
Litorimonas	BS1	0
Litorimonas	BS2	0
Litorimonas	BS3	0
Litorimonas	NB1_0.5	0.001680898
Litorimonas	NB1_20	0
Litorimonas	NB2_0.5	0
Litorimonas	NB2_20	0.000560299
Litorimonas	NBm	0
LS-NOB	BS1	0
LS-NOB	BS2	0.001120599
LS-NOB	BS3	0
LS-NOB	NB1_0.5	0.005602994
LS-NOB	NB1_20	0.014007486
LS-NOB	NB2_0.5	0.00952509
LS-NOB	NB2_20	0.042022457
LS-NOB	NBm	0
Luteibaculum	BS1	0
Luteibaculum	BS2	0
Luteibaculum	BS3	0
Luteibaculum	NB1_0.5	0
Luteibaculum	NB1_20	0.001120599
Luteibaculum	NB2_0.5	0.000560299
Luteibaculum	NB2_20	0
Luteibaculum	NBm	0
Luteolibacter	BS1	0.06779623
Luteolibacter	BS2	0.264461328
Luteolibacter	BS3	0
Luteolibacter	NB1_0.5	0
Luteolibacter	NB1_20	0
Luteolibacter	NB2_0.5	0
Luteolibacter	NB2_20	0
Luteolibacter	NBm	0.638741343
Magnetospira	BS1	0
Magnetospira	BS2	0.006723593
Magnetospira	BS3	0.08796701
Magnetospira	NB1_0.5	0.307604384
Magnetospira	NB1_20	0.511553374
Magnetospira	NB2_0.5	0.323853067
Magnetospira	NB2_20	0.595598288
Magnetospira	NBm	0.006163294
Maribacter	BS1	0
Maribacter	BS2	0
Maribacter	BS3	0
Maribacter	NB1_0.5	0.072838925
Maribacter	NB1_20	0.008404491
Maribacter	NB2_0.5	0
Maribacter	NB2_20	0.001120599
Maribacter	NBm	0
Marimicrobium	BS1	0.136713059
Marimicrobium	BS2	0.131670365
Marimicrobium	BS3	0.03922096
Marimicrobium	NB1_0.5	0.002801497
Marimicrobium	NB1_20	0.026334073
Marimicrobium	NB2_0.5	0.018489881
Marimicrobium	NB2_20	0.046504852
Marimicrobium	NBm	0.08796701
Marinagarivorans	BS1	0
Marinagarivorans	BS2	0
Marinagarivorans	BS3	0
Marinagarivorans	NB1_0.5	0
Marinagarivorans	NB1_20	0
Marinagarivorans	NB2_0.5	0
Marinagarivorans	NB2_20	0.000560299
Marinagarivorans	NBm	0
Marine_Group_II	BS1	0
Marine_Group_II	BS2	0.098612699
Marine_Group_II	BS3	0.002241198
Marine_Group_II	NB1_0.5	0.093570004
Marine_Group_II	NB1_20	0.129429167
Marine_Group_II	NB2_0.5	0.075080123
Marine_Group_II	NB2_20	0.103095094
Marine_Group_II	NBm	0.011766288
Marinicella	BS1	0
Marinicella	BS2	0
Marinicella	BS3	0
Marinicella	NB1_0.5	0.006723593
Marinicella	NB1_20	0.003922096
Marinicella	NB2_0.5	0.000560299
Marinicella	NB2_20	0.029695869
Marinicella	NBm	0
Marinimicrobia_(SAR406_clade)	BS1	0
Marinimicrobia_(SAR406_clade)	BS2	0.002801497
Marinimicrobia_(SAR406_clade)	BS3	0
Marinimicrobia_(SAR406_clade)	NB1_0.5	0.305363186
Marinimicrobia_(SAR406_clade)	NB1_20	0.404536184
Marinimicrobia_(SAR406_clade)	NB2_0.5	0.158004438
Marinimicrobia_(SAR406_clade)	NB2_20	0.238687555
Marinimicrobia_(SAR406_clade)	NBm	0.002801497
Marinobacter	BS1	0.016248683
Marinobacter	BS2	0
Marinobacter	BS3	0.000560299
Marinobacter	NB1_0.5	0.022972276
Marinobacter	NB1_20	0.022972276
Marinobacter	NB2_0.5	0
Marinobacter	NB2_20	0.013447186
Marinobacter	NBm	0.000560299
Marinomonas	BS1	0
Marinomonas	BS2	0
Marinomonas	BS3	0
Marinomonas	NB1_0.5	0
Marinomonas	NB1_20	0
Marinomonas	NB2_0.5	0
Marinomonas	NB2_20	0.006163294
Marinomonas	NBm	0
Marinoscillum	BS1	0.031937067
Marinoscillum	BS2	0.166408929
Marinoscillum	BS3	0.140074856
Marinoscillum	NB1_0.5	0.191622403
Marinoscillum	NB1_20	0.502028284
Marinoscillum	NB2_0.5	0.640982541
Marinoscillum	NB2_20	1.091463278
Marinoscillum	NBm	0.072278626
Marivirga	BS1	0
Marivirga	BS2	0
Marivirga	BS3	0
Marivirga	NB1_0.5	0
Marivirga	NB1_20	0
Marivirga	NB2_0.5	0.001120599
Marivirga	NB2_20	0
Marivirga	NBm	0
Marivita	BS1	0
Marivita	BS2	0
Marivita	BS3	0
Marivita	NB1_0.5	0.006723593
Marivita	NB1_20	0.012886887
Marivita	NB2_0.5	0
Marivita	NB2_20	0
Marivita	NBm	0
Massilia	BS1	0
Massilia	BS2	0
Massilia	BS3	0
Massilia	NB1_0.5	0.000560299
Massilia	NB1_20	0
Massilia	NB2_0.5	0
Massilia	NB2_20	0
Massilia	NBm	0
MBNT15	BS1	0
MBNT15	BS2	0
MBNT15	BS3	0
MBNT15	NB1_0.5	0
MBNT15	NB1_20	0
MBNT15	NB2_0.5	0
MBNT15	NB2_20	0.000560299
MBNT15	NBm	0
MD3-55	BS1	0.002241198
MD3-55	BS2	0.004482395
MD3-55	BS3	0
MD3-55	NB1_0.5	0.003361797
MD3-55	NB1_20	0.01961048
MD3-55	NB2_0.5	0.003361797
MD3-55	NB2_20	0.01961048
MD3-55	NBm	0.001680898
Meiothermus	BS1	0
Meiothermus	BS2	0.001120599
Meiothermus	BS3	0
Meiothermus	NB1_0.5	0
Meiothermus	NB1_20	0
Meiothermus	NB2_0.5	0
Meiothermus	NB2_20	0
Meiothermus	NBm	0
Mesoflavibacter	BS1	0.030256169
Mesoflavibacter	BS2	0
Mesoflavibacter	BS3	0
Mesoflavibacter	NB1_0.5	0
Mesoflavibacter	NB1_20	0
Mesoflavibacter	NB2_0.5	0
Mesoflavibacter	NB2_20	0
Mesoflavibacter	NBm	0
Mesonia	BS1	0
Mesonia	BS2	0
Mesonia	BS3	0
Mesonia	NB1_0.5	0
Mesonia	NB1_20	0.000560299
Mesonia	NB2_0.5	0
Mesonia	NB2_20	0.001120599
Mesonia	NBm	0
Methylobacterium-Methylorubrum	BS1	0.000560299
Methylobacterium-Methylorubrum	BS2	0.000560299
Methylobacterium-Methylorubrum	BS3	0.001120599
Methylobacterium-Methylorubrum	NB1_0.5	0.001680898
Methylobacterium-Methylorubrum	NB1_20	0.025213474
Methylobacterium-Methylorubrum	NB2_0.5	0
Methylobacterium-Methylorubrum	NB2_20	0
Methylobacterium-Methylorubrum	NBm	0.000560299
Methylophaga	BS1	0
Methylophaga	BS2	0
Methylophaga	BS3	0
Methylophaga	NB1_0.5	0.345704745
Methylophaga	NB1_20	0
Methylophaga	NB2_0.5	0.03866066
Methylophaga	NB2_20	0
Methylophaga	NBm	0.01905018
Methylotenera	BS1	0
Methylotenera	BS2	0
Methylotenera	BS3	0.001120599
Methylotenera	NB1_0.5	0.001680898
Methylotenera	NB1_20	0.001120599
Methylotenera	NB2_0.5	0.010645689
Methylotenera	NB2_20	0.004482395
Methylotenera	NBm	0.006163294
Mf105b01	BS1	0
Mf105b01	BS2	0
Mf105b01	BS3	0
Mf105b01	NB1_0.5	0
Mf105b01	NB1_20	0.008404491
Mf105b01	NB2_0.5	0
Mf105b01	NB2_20	0
Mf105b01	NBm	0
Micrococcus	BS1	0
Micrococcus	BS2	0
Micrococcus	BS3	0
Micrococcus	NB1_0.5	0.000560299
Micrococcus	NB1_20	0
Micrococcus	NB2_0.5	0
Micrococcus	NB2_20	0
Micrococcus	NBm	0
Moritella	BS1	0
Moritella	BS2	0
Moritella	BS3	0.005042695
Moritella	NB1_0.5	0.119904077
Moritella	NB1_20	0.016248683
Moritella	NB2_0.5	0.04818575
Moritella	NB2_20	0.006163294
Moritella	NBm	0.006723593
NB1-j	BS1	0
NB1-j	BS2	0.004482395
NB1-j	BS3	0.001120599
NB1-j	NB1_0.5	0.020170779
NB1-j	NB1_20	0.026334073
NB1-j	NB2_0.5	0.024092875
NB1-j	NB2_20	0.073399225
NB1-j	NBm	0.003361797
Nitrosomonas	BS1	0
Nitrosomonas	BS2	0.014007486
Nitrosomonas	BS3	0
Nitrosomonas	NB1_0.5	0.001680898
Nitrosomonas	NB1_20	0.002801497
Nitrosomonas	NB2_0.5	0.001120599
Nitrosomonas	NB2_20	0.015688384
Nitrosomonas	NBm	0.001120599
Nitrospina	BS1	0
Nitrospina	BS2	0
Nitrospina	BS3	0
Nitrospina	NB1_0.5	0.013447186
Nitrospina	NB1_20	0.015128084
Nitrospina	NB2_0.5	0.015688384
Nitrospina	NB2_20	0.031376768
Nitrospina	NBm	0
Nonlabens	BS1	0
Nonlabens	BS2	0
Nonlabens	BS3	0
Nonlabens	NB1_0.5	1.635514019
Nonlabens	NB1_20	0.042022457
Nonlabens	NB2_0.5	0.837647639
Nonlabens	NB2_20	0.007283893
Nonlabens	NBm	0.017929582
Nostoc_SAG_60.79	BS1	0
Nostoc_SAG_60.79	BS2	0
Nostoc_SAG_60.79	BS3	0
Nostoc_SAG_60.79	NB1_0.5	0.001120599
Nostoc_SAG_60.79	NB1_20	0
Nostoc_SAG_60.79	NB2_0.5	0
Nostoc_SAG_60.79	NB2_20	0
Nostoc_SAG_60.79	NBm	0
Novosphingobium	BS1	0
Novosphingobium	BS2	0
Novosphingobium	BS3	0
Novosphingobium	NB1_0.5	0
Novosphingobium	NB1_20	0
Novosphingobium	NB2_0.5	0
Novosphingobium	NB2_20	0.002801497
Novosphingobium	NBm	0
NS10_marine_group	BS1	0.023532576
NS10_marine_group	BS2	0.01905018
NS10_marine_group	BS3	0.152401443
NS10_marine_group	NB1_0.5	0.252134741
NS10_marine_group	NB1_20	0.412940675
NS10_marine_group	NB2_0.5	2.175642663
NS10_marine_group	NB2_20	4.788318878
NS10_marine_group	NBm	0.380443309
NS11-12_marine_group	BS1	0.002801497
NS11-12_marine_group	BS2	0.002801497
NS11-12_marine_group	BS3	0.011766288
NS11-12_marine_group	NB1_0.5	0.265581927
NS11-12_marine_group	NB1_20	0.017369282
NS11-12_marine_group	NB2_0.5	0.11710258
NS11-12_marine_group	NB2_20	0
NS11-12_marine_group	NBm	0.047065152
NS2b_marine_group	BS1	0.129989466
NS2b_marine_group	BS2	0.121024676
NS2b_marine_group	BS3	0.007283893
NS2b_marine_group	NB1_0.5	0.005602994
NS2b_marine_group	NB1_20	0.012886887
NS2b_marine_group	NB2_0.5	0.01008539
NS2b_marine_group	NB2_20	0.02913557
NS2b_marine_group	NBm	1.037674533
NS3a_marine_group	BS1	0.01008539
NS3a_marine_group	BS2	0
NS3a_marine_group	BS3	0.005602994
NS3a_marine_group	NB1_0.5	0.022411977
NS3a_marine_group	NB1_20	0.015128084
NS3a_marine_group	NB2_0.5	0
NS3a_marine_group	NB2_20	0
NS3a_marine_group	NBm	0.008404491
NS4_marine_group	BS1	0.092449405
NS4_marine_group	BS2	0.656670925
NS4_marine_group	BS3	0.0974921
NS4_marine_group	NB1_0.5	0.282951209
NS4_marine_group	NB1_20	0.820838656
NS4_marine_group	NB2_0.5	0.392769896
NS4_marine_group	NB2_20	0.777135301
NS4_marine_group	NBm	0.416302472
NS5_marine_group	BS1	0.375960914
NS5_marine_group	BS2	2.563369865
NS5_marine_group	BS3	0.359151931
NS5_marine_group	NB1_0.5	2.761715861
NS5_marine_group	NB1_20	6.781303929
NS5_marine_group	NB2_0.5	5.502140344
NS5_marine_group	NB2_20	6.266949058
NS5_marine_group	NBm	1.145252023
NS7_marine_group	BS1	0.064434434
NS7_marine_group	BS2	0.01008539
NS7_marine_group	BS3	0
NS7_marine_group	NB1_0.5	0.006723593
NS7_marine_group	NB1_20	0.01008539
NS7_marine_group	NB2_0.5	0.017929582
NS7_marine_group	NB2_20	0.033057666
NS7_marine_group	NBm	0.001680898
NS9_marine_group	BS1	0.222438871
NS9_marine_group	BS2	0.63201775
NS9_marine_group	BS3	0.323853067
NS9_marine_group	NB1_0.5	0.149599946
NS9_marine_group	NB1_20	0.309845581
NS9_marine_group	NB2_0.5	0.41854367
NS9_marine_group	NB2_20	1.07969699
NS9_marine_group	NBm	5.843362693
Oceaniserpentilla	BS1	0
Oceaniserpentilla	BS2	0
Oceaniserpentilla	BS3	0
Oceaniserpentilla	NB1_0.5	0.001120599
Oceaniserpentilla	NB1_20	0
Oceaniserpentilla	NB2_0.5	0
Oceaniserpentilla	NB2_20	0.002801497
Oceaniserpentilla	NBm	0
OCS116_clade	BS1	0.001120599
OCS116_clade	BS2	0.06835653
OCS116_clade	BS3	0.059391739
OCS116_clade	NB1_0.5	0.047625451
OCS116_clade	NB1_20	0.078441919
OCS116_clade	NB2_0.5	0.05827114
OCS116_clade	NB2_20	0.055469643
OCS116_clade	NBm	0.021291378
Octadecabacter	BS1	0.430309958
Octadecabacter	BS2	0.095811202
Octadecabacter	BS3	0.05827114
Octadecabacter	NB1_0.5	0.547972837
Octadecabacter	NB1_20	0.098612699
Octadecabacter	NB2_0.5	0.391649297
Octadecabacter	NB2_20	0.04874605
Octadecabacter	NBm	0.061632937
Oleiphilus	BS1	0
Oleiphilus	BS2	0.000560299
Oleiphilus	BS3	0
Oleiphilus	NB1_0.5	0
Oleiphilus	NB1_20	0
Oleiphilus	NB2_0.5	0.006723593
Oleiphilus	NB2_20	0.001120599
Oleiphilus	NBm	0
Oleispira	BS1	0
Oleispira	BS2	0.00952509
Oleispira	BS3	0
Oleispira	NB1_0.5	0.3894081
Oleispira	NB1_20	0.042022457
Oleispira	NB2_0.5	0.021851678
Oleispira	NB2_20	0.042582756
Oleispira	NBm	0.001680898
Olleya	BS1	0
Olleya	BS2	0
Olleya	BS3	0
Olleya	NB1_0.5	0.035298864
Olleya	NB1_20	0
Olleya	NB2_0.5	0
Olleya	NB2_20	0
Olleya	NBm	0
OM182_clade	BS1	0.030256169
OM182_clade	BS2	0.070597727
OM182_clade	BS3	0.054349044
OM182_clade	NB1_0.5	0.125507071
OM182_clade	NB1_20	0.188820906
OM182_clade	NB2_0.5	0.135592461
OM182_clade	NB2_20	0.207310787
OM182_clade	NBm	0.195544499
OM190	BS1	0
OM190	BS2	0.018489881
OM190	BS3	0
OM190	NB1_0.5	0.001680898
OM190	NB1_20	0.005602994
OM190	NB2_0.5	0.003361797
OM190	NB2_20	0.005602994
OM190	NBm	0.001120599
OM27_clade	BS1	0
OM27_clade	BS2	0.006723593
OM27_clade	BS3	0
OM27_clade	NB1_0.5	0.006723593
OM27_clade	NB1_20	0.000560299
OM27_clade	NB2_0.5	0.011766288
OM27_clade	NB2_20	0.005042695
OM27_clade	NBm	0
OM43_clade	BS1	0.173132522
OM43_clade	BS2	0.108698088
OM43_clade	BS3	1.527936529
OM43_clade	NB1_0.5	0.472332414
OM43_clade	NB1_20	0.915529259
OM43_clade	NB2_0.5	0.589995293
OM43_clade	NB2_20	1.020305251
OM43_clade	NBm	0.234765459
OM60(NOR5)_clade	BS1	1.852349896
OM60(NOR5)_clade	BS2	1.982899662
OM60(NOR5)_clade	BS3	1.520092337
OM60(NOR5)_clade	NB1_0.5	0.322732468
OM60(NOR5)_clade	NB1_20	0.985566687
OM60(NOR5)_clade	NB2_0.5	0.448799839
OM60(NOR5)_clade	NB2_20	1.007418364
OM60(NOR5)_clade	NBm	0.715502364
OM75_clade	BS1	0
OM75_clade	BS2	0.004482395
OM75_clade	BS3	0.013447186
OM75_clade	NB1_0.5	0.217396177
OM75_clade	NB1_20	0.405656783
OM75_clade	NB2_0.5	0.296958695
OM75_clade	NB2_20	0.414061274
OM75_clade	NBm	0
Owenweeksia	BS1	0
Owenweeksia	BS2	0
Owenweeksia	BS3	0
Owenweeksia	NB1_0.5	0.101974495
Owenweeksia	NB1_20	0.002801497
Owenweeksia	NB2_0.5	0.034178265
Owenweeksia	NB2_20	0
Owenweeksia	NBm	0.001120599
P.palmC41	BS1	0
P.palmC41	BS2	0
P.palmC41	BS3	0
P.palmC41	NB1_0.5	0
P.palmC41	NB1_20	0
P.palmC41	NB2_0.5	0
P.palmC41	NB2_20	0
P.palmC41	NBm	0.001680898
P3OB-42	BS1	0
P3OB-42	BS2	0
P3OB-42	BS3	0
P3OB-42	NB1_0.5	0
P3OB-42	NB1_20	0
P3OB-42	NB2_0.5	0
P3OB-42	NB2_20	0.000560299
P3OB-42	NBm	0
P9X2b3D02	BS1	0
P9X2b3D02	BS2	0
P9X2b3D02	BS3	0
P9X2b3D02	NB1_0.5	0
P9X2b3D02	NB1_20	0
P9X2b3D02	NB2_0.5	0
P9X2b3D02	NB2_20	0.001120599
P9X2b3D02	NBm	0
Paludisphaera	BS1	0
Paludisphaera	BS2	0
Paludisphaera	BS3	0
Paludisphaera	NB1_0.5	0.001680898
Paludisphaera	NB1_20	0
Paludisphaera	NB2_0.5	0
Paludisphaera	NB2_20	0
Paludisphaera	NBm	0
Paraglaciecola	BS1	0.326654564
Paraglaciecola	BS2	0.079002219
Paraglaciecola	BS3	0.080122818
Paraglaciecola	NB1_0.5	9.930746991
Paraglaciecola	NB1_20	0.28239091
Paraglaciecola	NB2_0.5	3.658755239
Paraglaciecola	NB2_20	0.154642641
Paraglaciecola	NBm	0.365875524
Parahaliea	BS1	0
Parahaliea	BS2	0
Parahaliea	BS3	0
Parahaliea	NB1_0.5	0
Parahaliea	NB1_20	0
Parahaliea	NB2_0.5	0
Parahaliea	NB2_20	0.005602994
Parahaliea	NBm	0
Pasteurella	BS1	0
Pasteurella	BS2	0
Pasteurella	BS3	0
Pasteurella	NB1_0.5	0.001680898
Pasteurella	NB1_20	0
Pasteurella	NB2_0.5	0
Pasteurella	NB2_20	0
Pasteurella	NBm	0
PB19	BS1	0
PB19	BS2	0
PB19	BS3	0
PB19	NB1_0.5	0.000560299
PB19	NB1_20	0
PB19	NB2_0.5	0.003922096
PB19	NB2_20	0
PB19	NBm	0
Pelosinus	BS1	0
Pelosinus	BS2	0
Pelosinus	BS3	0
Pelosinus	NB1_0.5	0.001120599
Pelosinus	NB1_20	0
Pelosinus	NB2_0.5	0
Pelosinus	NB2_20	0
Pelosinus	NBm	0
PeM15	BS1	0.027454672
PeM15	BS2	0.007283893
PeM15	BS3	0.011766288
PeM15	NB1_0.5	0.065555033
PeM15	NB1_20	0.347385643
PeM15	NB2_0.5	0.150720545
PeM15	NB2_20	0.380443309
PeM15	NBm	0.016248683
Peredibacter	BS1	0.222999171
Peredibacter	BS2	0.010645689
Peredibacter	BS3	0.000560299
Peredibacter	NB1_0.5	0.003922096
Peredibacter	NB1_20	0.002801497
Peredibacter	NB2_0.5	0.00952509
Peredibacter	NB2_20	0.001120599
Peredibacter	NBm	0.012326587
Persicirhabdus	BS1	0
Persicirhabdus	BS2	0.004482395
Persicirhabdus	BS3	0
Persicirhabdus	NB1_0.5	0
Persicirhabdus	NB1_20	0.001120599
Persicirhabdus	NB2_0.5	0
Persicirhabdus	NB2_20	0.001120599
Persicirhabdus	NBm	0
Photobacterium	BS1	0
Photobacterium	BS2	0.014007486
Photobacterium	BS3	0.101414196
Photobacterium	NB1_0.5	0.054909344
Photobacterium	NB1_20	0.050987248
Photobacterium	NB2_0.5	0.054909344
Photobacterium	NB2_20	0.03866066
Photobacterium	NBm	0.044823954
Planktomarina	BS1	0.186579708
Planktomarina	BS2	0.344023846
Planktomarina	BS3	1.187834779
Planktomarina	NB1_0.5	1.674174679
Planktomarina	NB1_20	7.160066339
Planktomarina	NB2_0.5	3.905847285
Planktomarina	NB2_20	8.745713709
Planktomarina	NBm	1.712835339
Planktotalea	BS1	0
Planktotalea	BS2	0
Planktotalea	BS3	0.206190188
Planktotalea	NB1_0.5	0
Planktotalea	NB1_20	0
Planktotalea	NB2_0.5	0
Planktotalea	NB2_20	0
Planktotalea	NBm	0
Polaribacter	BS1	28.2077142
Polaribacter	BS2	34.06620498
Polaribacter	BS3	5.724579215
Polaribacter	NB1_0.5	21.81861987
Polaribacter	NB1_20	2.926443892
Polaribacter	NB2_0.5	10.59582241
Polaribacter	NB2_20	3.937224053
Polaribacter	NBm	59.16257648
Polycyclovorans	BS1	0
Polycyclovorans	BS2	0
Polycyclovorans	BS3	0
Polycyclovorans	NB1_0.5	0
Polycyclovorans	NB1_20	0.001120599
Polycyclovorans	NB2_0.5	0
Polycyclovorans	NB2_20	0
Polycyclovorans	NBm	0
Ponticaulis	BS1	0
Ponticaulis	BS2	0
Ponticaulis	BS3	0
Ponticaulis	NB1_0.5	0
Ponticaulis	NB1_20	0.005042695
Ponticaulis	NB2_0.5	0
Ponticaulis	NB2_20	0.000560299
Ponticaulis	NBm	0
Portibacter	BS1	0
Portibacter	BS2	0
Portibacter	BS3	0
Portibacter	NB1_0.5	0.002241198
Portibacter	NB1_20	0
Portibacter	NB2_0.5	0.005042695
Portibacter	NB2_20	0.001680898
Portibacter	NBm	0.001680898
Porticoccus	BS1	0
Porticoccus	BS2	0.002801497
Porticoccus	BS3	0.002241198
Porticoccus	NB1_0.5	0.011766288
Porticoccus	NB1_20	0.008964791
Porticoccus	NB2_0.5	0.003361797
Porticoccus	NB2_20	0.003361797
Porticoccus	NBm	0.003922096
Profundimonas	BS1	0
Profundimonas	BS2	0
Profundimonas	BS3	0
Profundimonas	NB1_0.5	0.002241198
Profundimonas	NB1_20	0
Profundimonas	NB2_0.5	0.025773774
Profundimonas	NB2_20	0
Profundimonas	NBm	0.000560299
PS1_clade	BS1	0
PS1_clade	BS2	0
PS1_clade	BS3	0
PS1_clade	NB1_0.5	0
PS1_clade	NB1_20	0
PS1_clade	NB2_0.5	0.000560299
PS1_clade	NB2_20	0
PS1_clade	NBm	0
Pseudoalteromonas	BS1	0.007844192
Pseudoalteromonas	BS2	0.016248683
Pseudoalteromonas	BS3	0.109818687
Pseudoalteromonas	NB1_0.5	0.222999171
Pseudoalteromonas	NB1_20	0.163047132
Pseudoalteromonas	NB2_0.5	0.043703355
Pseudoalteromonas	NB2_20	0.688047693
Pseudoalteromonas	NBm	0.04818575
Pseudofulvibacter	BS1	0.242049351
Pseudofulvibacter	BS2	0.663954817
Pseudofulvibacter	BS3	0.9726798
Pseudofulvibacter	NB1_0.5	0.000560299
Pseudofulvibacter	NB1_20	0
Pseudofulvibacter	NB2_0.5	0
Pseudofulvibacter	NB2_20	0
Pseudofulvibacter	NBm	0
Pseudohongiella	BS1	0.006163294
Pseudohongiella	BS2	0.11654228
Pseudohongiella	BS3	0.561980322
Pseudohongiella	NB1_0.5	1.271319393
Pseudohongiella	NB1_20	2.06246218
Pseudohongiella	NB2_0.5	1.363768798
Pseudohongiella	NB2_20	1.627669827
Pseudohongiella	NBm	0.176494319
Pseudomonas	BS1	0.40845828
Pseudomonas	BS2	0.013447186
Pseudomonas	BS3	0.029695869
Pseudomonas	NB1_0.5	1.271879693
Pseudomonas	NB1_20	0.103655393
Pseudomonas	NB2_0.5	0.172011923
Pseudomonas	NB2_20	1.385060176
Pseudomonas	NBm	0.131670365
Pseudorhodobacter	BS1	0
Pseudorhodobacter	BS2	0
Pseudorhodobacter	BS3	0
Pseudorhodobacter	NB1_0.5	0.032497367
Pseudorhodobacter	NB1_20	0.135032161
Pseudorhodobacter	NB2_0.5	0.049306349
Pseudorhodobacter	NB2_20	0.105336292
Pseudorhodobacter	NBm	0
Pseudorhodoferax	BS1	0.000560299
Pseudorhodoferax	BS2	0
Pseudorhodoferax	BS3	0
Pseudorhodoferax	NB1_0.5	0
Pseudorhodoferax	NB1_20	0
Pseudorhodoferax	NB2_0.5	0
Pseudorhodoferax	NB2_20	0
Pseudorhodoferax	NBm	0
Pseudoxanthomonas	BS1	0
Pseudoxanthomonas	BS2	0
Pseudoxanthomonas	BS3	0
Pseudoxanthomonas	NB1_0.5	0
Pseudoxanthomonas	NB1_20	0
Pseudoxanthomonas	NB2_0.5	0
Pseudoxanthomonas	NB2_20	0
Pseudoxanthomonas	NBm	0.000560299
Psychrilyobacter	BS1	0
Psychrilyobacter	BS2	0
Psychrilyobacter	BS3	0
Psychrilyobacter	NB1_0.5	0.003361797
Psychrilyobacter	NB1_20	0
Psychrilyobacter	NB2_0.5	0.002801497
Psychrilyobacter	NB2_20	0
Psychrilyobacter	NBm	0
Psychrobacter	BS1	0
Psychrobacter	BS2	0.005042695
Psychrobacter	BS3	0.016808983
Psychrobacter	NB1_0.5	0.205069589
Psychrobacter	NB1_20	0.036419463
Psychrobacter	NB2_0.5	0.013447186
Psychrobacter	NB2_20	0.079562518
Psychrobacter	NBm	0.017369282
Psychrobium	BS1	0
Psychrobium	BS2	0
Psychrobium	BS3	0
Psychrobium	NB1_0.5	0
Psychrobium	NB1_20	0
Psychrobium	NB2_0.5	0.004482395
Psychrobium	NB2_20	0
Psychrobium	NBm	0
Psychroflexus	BS1	0
Psychroflexus	BS2	0
Psychroflexus	BS3	0
Psychroflexus	NB1_0.5	0.069477129
Psychroflexus	NB1_20	0
Psychroflexus	NB2_0.5	0.002241198
Psychroflexus	NB2_20	0
Psychroflexus	NBm	0
Psychromonas	BS1	0
Psychromonas	BS2	0
Psychromonas	BS3	0
Psychromonas	NB1_0.5	0.560299424
Psychromonas	NB1_20	0.006723593
Psychromonas	NB2_0.5	0.035298864
Psychromonas	NB2_20	0
Psychromonas	NBm	0.018489881
Psychroserpens	BS1	0.439274748
Psychroserpens	BS2	0.012326587
Psychroserpens	BS3	0.05883144
Psychroserpens	NB1_0.5	0.00952509
Psychroserpens	NB1_20	0
Psychroserpens	NB2_0.5	0.068916829
Psychroserpens	NB2_20	0.010645689
Psychroserpens	NBm	0
Reichenbachiella	BS1	0
Reichenbachiella	BS2	0
Reichenbachiella	BS3	0
Reichenbachiella	NB1_0.5	0
Reichenbachiella	NB1_20	0
Reichenbachiella	NB2_0.5	0
Reichenbachiella	NB2_20	0.000560299
Reichenbachiella	NBm	0
Reinekea	BS1	0
Reinekea	BS2	0
Reinekea	BS3	0
Reinekea	NB1_0.5	0.000560299
Reinekea	NB1_20	0.005042695
Reinekea	NB2_0.5	0.002801497
Reinekea	NB2_20	0.001680898
Reinekea	NBm	0
Rhodococcus	BS1	0
Rhodococcus	BS2	0
Rhodococcus	BS3	0
Rhodococcus	NB1_0.5	0.023532576
Rhodococcus	NB1_20	0.063313835
Rhodococcus	NB2_0.5	0.000560299
Rhodococcus	NB2_20	0
Rhodococcus	NBm	0
Rhodopirellula	BS1	0
Rhodopirellula	BS2	0.001680898
Rhodopirellula	BS3	0
Rhodopirellula	NB1_0.5	0
Rhodopirellula	NB1_20	0
Rhodopirellula	NB2_0.5	0
Rhodopirellula	NB2_20	0
Rhodopirellula	NBm	0
Robiginitomaculum	BS1	0.001120599
Robiginitomaculum	BS2	0
Robiginitomaculum	BS3	0
Robiginitomaculum	NB1_0.5	0
Robiginitomaculum	NB1_20	0
Robiginitomaculum	NB2_0.5	0
Robiginitomaculum	NB2_20	0
Robiginitomaculum	NBm	0
Roseibacillus	BS1	0.018489881
Roseibacillus	BS2	0.248772944
Roseibacillus	BS3	0
Roseibacillus	NB1_0.5	0.001120599
Roseibacillus	NB1_20	0.005602994
Roseibacillus	NB2_0.5	0.01008539
Roseibacillus	NB2_20	0.036979762
Roseibacillus	NBm	0.014007486
Roseobacter_clade_NAC11-7_lineage	BS1	0
Roseobacter_clade_NAC11-7_lineage	BS2	0.022411977
Roseobacter_clade_NAC11-7_lineage	BS3	0
Roseobacter_clade_NAC11-7_lineage	NB1_0.5	0
Roseobacter_clade_NAC11-7_lineage	NB1_20	0
Roseobacter_clade_NAC11-7_lineage	NB2_0.5	0
Roseobacter_clade_NAC11-7_lineage	NB2_20	0
Roseobacter_clade_NAC11-7_lineage	NBm	0
Roseovarius	BS1	0
Roseovarius	BS2	0
Roseovarius	BS3	0
Roseovarius	NB1_0.5	0
Roseovarius	NB1_20	0.007283893
Roseovarius	NB2_0.5	0
Roseovarius	NB2_20	0
Roseovarius	NBm	0
Rothia	BS1	0
Rothia	BS2	0
Rothia	BS3	0
Rothia	NB1_0.5	0
Rothia	NB1_20	0.001120599
Rothia	NB2_0.5	0
Rothia	NB2_20	0
Rothia	NBm	0
RS62_marine_group	BS1	0
RS62_marine_group	BS2	0
RS62_marine_group	BS3	0.000560299
RS62_marine_group	NB1_0.5	0.045384253
RS62_marine_group	NB1_20	0.131670365
RS62_marine_group	NB2_0.5	0.043143056
RS62_marine_group	NB2_20	0.042022457
RS62_marine_group	NBm	0.011766288
Rubidimonas	BS1	0
Rubidimonas	BS2	0
Rubidimonas	BS3	0
Rubidimonas	NB1_0.5	0
Rubidimonas	NB1_20	0
Rubidimonas	NB2_0.5	0
Rubidimonas	NB2_20	0.002241198
Rubidimonas	NBm	0
Rubritalea	BS1	3.57975302
Rubritalea	BS2	0.976041597
Rubritalea	BS3	0.107577489
Rubritalea	NB1_0.5	0.118223178
Rubritalea	NB1_20	0.080683117
Rubritalea	NB2_0.5	0.11654228
Rubritalea	NB2_20	0.051547547
Rubritalea	NBm	0.236446357
Saccharospirillaceae	BS1	0.007283893
Saccharospirillaceae	BS2	0.001120599
Saccharospirillaceae	BS3	0
Saccharospirillaceae	NB1_0.5	0
Saccharospirillaceae	NB1_20	0
Saccharospirillaceae	NB2_0.5	0
Saccharospirillaceae	NB2_20	0
Saccharospirillaceae	NBm	0.003361797
Salinirepens	BS1	0
Salinirepens	BS2	0.006163294
Salinirepens	BS3	0
Salinirepens	NB1_0.5	0
Salinirepens	NB1_20	0.004482395
Salinirepens	NB2_0.5	0
Salinirepens	NB2_20	0.003361797
Salinirepens	NBm	0.026334073
Saprospira	BS1	0
Saprospira	BS2	0
Saprospira	BS3	0
Saprospira	NB1_0.5	0
Saprospira	NB1_20	0
Saprospira	NB2_0.5	0
Saprospira	NB2_20	0.002801497
Saprospira	NBm	0
SAR11_clade	BS1	0
SAR11_clade	BS2	0
SAR11_clade	BS3	0
SAR11_clade	NB1_0.5	0.016248683
SAR11_clade	NB1_20	0
SAR11_clade	NB2_0.5	0.006163294
SAR11_clade	NB2_20	0
SAR11_clade	NBm	0.006723593
SAR116_clade	BS1	0.001680898
SAR116_clade	BS2	0.033617965
SAR116_clade	BS3	0.298079294
SAR116_clade	NB1_0.5	0.582711401
SAR116_clade	NB1_20	1.159819808
SAR116_clade	NB2_0.5	1.038795132
SAR116_clade	NB2_20	1.090902979
SAR116_clade	NBm	0.080122818
SAR202_clade	BS1	0
SAR202_clade	BS2	0
SAR202_clade	BS3	0
SAR202_clade	NB1_0.5	0
SAR202_clade	NB1_20	0.000560299
SAR202_clade	NB2_0.5	0
SAR202_clade	NB2_20	0.004482395
SAR202_clade	NBm	0
SAR324_clade(Marine_group_B)	BS1	0.001120599
SAR324_clade(Marine_group_B)	BS2	0.020731079
SAR324_clade(Marine_group_B)	BS3	0.002241198
SAR324_clade(Marine_group_B)	NB1_0.5	1.084739685
SAR324_clade(Marine_group_B)	NB1_20	2.16891907
SAR324_clade(Marine_group_B)	NB2_0.5	0.992850579
SAR324_clade(Marine_group_B)	NB2_20	2.385754947
SAR324_clade(Marine_group_B)	NBm	0.015128084
SAR86_clade	BS1	0.007283893
SAR86_clade	BS2	0.167529528
SAR86_clade	BS3	0.132230664
SAR86_clade	NB1_0.5	0.707658173
SAR86_clade	NB1_20	0.996212376
SAR86_clade	NB2_0.5	0.835966741
SAR86_clade	NB2_20	0.725587754
SAR86_clade	NBm	0.263340729
SAR92_clade	BS1	1.584526771
SAR92_clade	BS2	0.808512069
SAR92_clade	BS3	1.875322172
SAR92_clade	NB1_0.5	1.064568906
SAR92_clade	NB1_20	1.509446648
SAR92_clade	NB2_0.5	2.767318855
SAR92_clade	NB2_20	2.9185997
SAR92_clade	NBm	2.494453036
SCGC_AAA164-E04	BS1	0
SCGC_AAA164-E04	BS2	0
SCGC_AAA164-E04	BS3	0
SCGC_AAA164-E04	NB1_0.5	0
SCGC_AAA164-E04	NB1_20	0.000560299
SCGC_AAA164-E04	NB2_0.5	0
SCGC_AAA164-E04	NB2_20	0.000560299
SCGC_AAA164-E04	NBm	0
SCGC_AAA286-E23	BS1	0
SCGC_AAA286-E23	BS2	0
SCGC_AAA286-E23	BS3	0
SCGC_AAA286-E23	NB1_0.5	0.01905018
SCGC_AAA286-E23	NB1_20	0.005042695
SCGC_AAA286-E23	NB2_0.5	0.020731079
SCGC_AAA286-E23	NB2_20	0.002801497
SCGC_AAA286-E23	NBm	0
Schleiferia	BS1	0
Schleiferia	BS2	0
Schleiferia	BS3	0
Schleiferia	NB1_0.5	0.003922096
Schleiferia	NB1_20	0.001680898
Schleiferia	NB2_0.5	0.005602994
Schleiferia	NB2_20	0
Schleiferia	NBm	0.001120599
Sedimentitalea	BS1	0
Sedimentitalea	BS2	0.002241198
Sedimentitalea	BS3	0
Sedimentitalea	NB1_0.5	0
Sedimentitalea	NB1_20	0
Sedimentitalea	NB2_0.5	0
Sedimentitalea	NB2_20	0
Sedimentitalea	NBm	0
Shewanella	BS1	0
Shewanella	BS2	0
Shewanella	BS3	0
Shewanella	NB1_0.5	0.001120599
Shewanella	NB1_20	0.12606737
Shewanella	NB2_0.5	0.007844192
Shewanella	NB2_20	0.000560299
[truncated: 353 more rows]
