# Supplementary material for: Diversity and Selection of Surface Marine Microbiomes in the Atlantic-Influenced Arctic
Source: Front Microbiol. 2022 Jul 14;13:892634. doi: 10.3389/fmicb.2022.892634 (PMC9329088; doi:10.3389/fmicb.2022.892634)
Supplement: Supplementary file 1 [file Data_Sheet_1.zip › Datasheet 1/Supplementary Material Data 2.csv]

Taxonomy	Sample	Abundance
Acineta	BS1	0.028316611
Acineta	BS2	0.008472687
Acineta	BS3	0
Acineta	NB1_0.5	0
Acineta	NB1_20	0
Acineta	NB2_0.5	0
Acineta	NB2_20	0
Acineta	NBm	0
Actinocyclus	BS1	0.238573021
Actinocyclus	BS2	0.07826087
Actinocyclus	BS3	0.018283166
Actinocyclus	NB1_0.5	0.593534002
Actinocyclus	NB1_20	1.391081382
Actinocyclus	NB2_0.5	1.565663322
Actinocyclus	NB2_20	1.423634337
Actinocyclus	NBm	0.123745819
Alexandrium	BS1	0.584392419
Alexandrium	BS2	0.960535117
Alexandrium	BS3	0
Alexandrium	NB1_0.5	0
Alexandrium	NB1_20	0
Alexandrium	NB2_0.5	0
Alexandrium	NB2_20	0
Alexandrium	NBm	0.001114827
Allas	BS1	0
Allas	BS2	0
Allas	BS3	0
Allas	NB1_0.5	0.020289855
Allas	NB1_20	0.002006689
Allas	NB2_0.5	0
Allas	NB2_20	0
Allas	NBm	0.002229654
Amastigomonas	BS1	0
Amastigomonas	BS2	0
Amastigomonas	BS3	0
Amastigomonas	NB1_0.5	0.002898551
Amastigomonas	NB1_20	0
Amastigomonas	NB2_0.5	0.001337793
Amastigomonas	NB2_20	0
Amastigomonas	NBm	0
Amoebophrya	BS1	0.003121516
Amoebophrya	BS2	0.025195095
Amoebophrya	BS3	0.010033445
Amoebophrya	NB1_0.5	0.004236343
Amoebophrya	NB1_20	0.034782609
Amoebophrya	NB2_0.5	0.010925307
Amoebophrya	NB2_20	0.139799331
Amoebophrya	NBm	0.004236343
Amphidiniopsis	BS1	0.031661093
Amphidiniopsis	BS2	0.004459309
Amphidiniopsis	BS3	0
Amphidiniopsis	NB1_0.5	0
Amphidiniopsis	NB1_20	0
Amphidiniopsis	NB2_0.5	0
Amphidiniopsis	NB2_20	0
Amphidiniopsis	NBm	0
Aplanochytrium	BS1	0.004013378
Aplanochytrium	BS2	0.002675585
Aplanochytrium	BS3	0
Aplanochytrium	NB1_0.5	0
Aplanochytrium	NB1_20	0
Aplanochytrium	NB2_0.5	0
Aplanochytrium	NB2_20	0
Aplanochytrium	NBm	0
Arcocellulus	BS1	0.087179487
Arcocellulus	BS2	0.346488294
Arcocellulus	BS3	6.057971014
Arcocellulus	NB1_0.5	0
Arcocellulus	NB1_20	0
Arcocellulus	NB2_0.5	0
Arcocellulus	NB2_20	0
Arcocellulus	NBm	0
Atractylodes	BS1	0
Atractylodes	BS2	0
Atractylodes	BS3	0
Atractylodes	NB1_0.5	0.002229654
Atractylodes	NB1_20	0
Atractylodes	NB2_0.5	0
Atractylodes	NB2_20	0
Atractylodes	NBm	0
Attheya	BS1	9.841694537
Attheya	BS2	0.114381271
Attheya	BS3	0
Attheya	NB1_0.5	0.059754738
Attheya	NB1_20	0.009364548
Attheya	NB2_0.5	0.076031215
Attheya	NB2_20	0
Attheya	NBm	1.230546265
Aureococcus	BS1	0.923522854
Aureococcus	BS2	1.150947603
Aureococcus	BS3	0.766778149
Aureococcus	NB1_0.5	0.908807135
Aureococcus	NB1_20	0.183723523
Aureococcus	NB2_0.5	0.375250836
Aureococcus	NB2_20	0.064437012
Aureococcus	NBm	0.002898551
Bicosta	BS1	0
Bicosta	BS2	0.012931996
Bicosta	BS3	0
Bicosta	NB1_0.5	0.039241918
Bicosta	NB1_20	0.036566332
Bicosta	NB2_0.5	0.061315496
Bicosta	NB2_20	0.047045708
Bicosta	NBm	0.00245262
Biecheleria	BS1	0.695875139
Biecheleria	BS2	0.383277592
Biecheleria	BS3	0.226978818
Biecheleria	NB1_0.5	0.70657748
Biecheleria	NB1_20	0.557636566
Biecheleria	NB2_0.5	0.843924192
Biecheleria	NB2_20	0.07826087
Biecheleria	NBm	0.011594203
Blastodinium	BS1	0
Blastodinium	BS2	0
Blastodinium	BS3	0
Blastodinium	NB1_0.5	0
Blastodinium	NB1_20	0.000668896
Blastodinium	NB2_0.5	0
Blastodinium	NB2_20	0.005351171
Blastodinium	NBm	0
Bolidomonas	BS1	0.000668896
Bolidomonas	BS2	0.059308807
Bolidomonas	BS3	0.090746934
Bolidomonas	NB1_0.5	0
Bolidomonas	NB1_20	0.000222965
Bolidomonas	NB2_0.5	0
Bolidomonas	NB2_20	0
Bolidomonas	NBm	0
Centrohelida	BS1	0.000445931
Centrohelida	BS2	0
Centrohelida	BS3	0.11884058
Centrohelida	NB1_0.5	0.17993311
Centrohelida	NB1_20	0.346042363
Centrohelida	NB2_0.5	0.02541806
Centrohelida	NB2_20	0.034782609
Centrohelida	NBm	0
Chaetoceros	BS1	0.178818283
Chaetoceros	BS2	0.093645485
Chaetoceros	BS3	0.101003344
Chaetoceros	NB1_0.5	0.397993311
Chaetoceros	NB1_20	0.334225195
Chaetoceros	NB2_0.5	2.434782609
Chaetoceros	NB2_20	0.711928651
Chaetoceros	NBm	6.481828317
Chaunocanthida	BS1	0
Chaunocanthida	BS2	0
Chaunocanthida	BS3	0
Chaunocanthida	NB1_0.5	0.105239688
Chaunocanthida	NB1_20	0.306354515
Chaunocanthida	NB2_0.5	0.200222965
Chaunocanthida	NB2_20	0.41761427
Chaunocanthida	NBm	0.06845039
Chrysocampanula	BS1	0.018952062
Chrysocampanula	BS2	0.375027871
Chrysocampanula	BS3	0.009810479
Chrysocampanula	NB1_0.5	0
Chrysocampanula	NB1_20	0
Chrysocampanula	NB2_0.5	0
Chrysocampanula	NB2_20	0
Chrysocampanula	NBm	0
Chrysochromulina	BS1	0.003790412
Chrysochromulina	BS2	0.214046823
Chrysochromulina	BS3	15.98573021
Chrysochromulina	NB1_0.5	0.842140468
Chrysochromulina	NB1_20	1.679821628
Chrysochromulina	NB2_0.5	1.180602007
Chrysochromulina	NB2_20	1.272463768
Chrysochromulina	NBm	0.001560758
Chrysophyceae	BS1	0
Chrysophyceae	BS2	0
Chrysophyceae	BS3	0
Chrysophyceae	NB1_0.5	0.003121516
Chrysophyceae	NB1_20	0
Chrysophyceae	NB2_0.5	0.016722408
Chrysophyceae	NB2_20	0
Chrysophyceae	NBm	0
Chytriodinium	BS1	0.008249721
Chytriodinium	BS2	0.032107023
Chytriodinium	BS3	0.466889632
Chytriodinium	NB1_0.5	0
Chytriodinium	NB1_20	0.264659978
Chytriodinium	NB2_0.5	0
Chytriodinium	NB2_20	0.137569677
Chytriodinium	NBm	0.087402453
Cochlodinium	BS1	0.020735786
Cochlodinium	BS2	0.14425864
Cochlodinium	BS3	0
Cochlodinium	NB1_0.5	0.004236343
Cochlodinium	NB1_20	0.012263099
Cochlodinium	NB2_0.5	0.007134894
Cochlodinium	NB2_20	0.003121516
Cochlodinium	NBm	0.001783724
Corethron	BS1	0.065551839
Corethron	BS2	0.002229654
Corethron	BS3	0
Corethron	NB1_0.5	0
Corethron	NB1_20	0
Corethron	NB2_0.5	0
Corethron	NB2_20	0
Corethron	NBm	0
Cryothecomonas	BS1	0
Cryothecomonas	BS2	0
Cryothecomonas	BS3	0
Cryothecomonas	NB1_0.5	0.325752508
Cryothecomonas	NB1_20	0.002675585
Cryothecomonas	NB2_0.5	0.053511706
Cryothecomonas	NB2_20	0
Cryothecomonas	NBm	0
Cryptocaryon	BS1	0.048383501
Cryptocaryon	BS2	0.464882943
Cryptocaryon	BS3	0
Cryptocaryon	NB1_0.5	0.093645485
Cryptocaryon	NB1_20	0
Cryptocaryon	NB2_0.5	0.020512821
Cryptocaryon	NB2_20	0.00780379
Cryptocaryon	NBm	0.012040134
Cryptomonadales	BS1	0
Cryptomonadales	BS2	0.004682274
Cryptomonadales	BS3	0.260423634
Cryptomonadales	NB1_0.5	0.022073579
Cryptomonadales	NB1_20	0.041694537
Cryptomonadales	NB2_0.5	0.026978818
Cryptomonadales	NB2_20	0.02787068
Cryptomonadales	NBm	0.000891862
Cymbomonas	BS1	0
Cymbomonas	BS2	0
Cymbomonas	BS3	0.001560758
Cymbomonas	NB1_0.5	0
Cymbomonas	NB1_20	0
Cymbomonas	NB2_0.5	0
Cymbomonas	NB2_20	0
Cymbomonas	NBm	0
Cyranomonas	BS1	0
Cyranomonas	BS2	0
Cyranomonas	BS3	0
Cyranomonas	NB1_0.5	0
Cyranomonas	NB1_20	0
Cyranomonas	NB2_0.5	0.001114827
Cyranomonas	NB2_20	0
Cyranomonas	NBm	0
Cyrtophoria	BS1	0
Cyrtophoria	BS2	0
Cyrtophoria	BS3	0
Cyrtophoria	NB1_0.5	0
Cyrtophoria	NB1_20	0
Cyrtophoria	NB2_0.5	0.001337793
Cyrtophoria	NB2_20	0
Cyrtophoria	NBm	0
D2P04A09	BS1	0.00780379
D2P04A09	BS2	0.000668896
D2P04A09	BS3	0
D2P04A09	NB1_0.5	0.001337793
D2P04A09	NB1_20	0
D2P04A09	NB2_0.5	0.006911929
D2P04A09	NB2_20	0
D2P04A09	NBm	0
Diaphanoeca	BS1	1.962764771
Diaphanoeca	BS2	1.755852843
Diaphanoeca	BS3	0
Diaphanoeca	NB1_0.5	0.059754738
Diaphanoeca	NB1_20	0.136454849
Diaphanoeca	NB2_0.5	0.242363434
Diaphanoeca	NB2_20	0.537346711
Diaphanoeca	NBm	0.056410256
Dictyocha	BS1	0.005128205
Dictyocha	BS2	1.852619844
Dictyocha	BS3	7.708584169
Dictyocha	NB1_0.5	0.07335563
Dictyocha	NB1_20	0.277146042
Dictyocha	NB2_0.5	0.098104794
Dictyocha	NB2_20	0.544927536
Dictyocha	NBm	0
Didinium	BS1	0
Didinium	BS2	0
Didinium	BS3	0
Didinium	NB1_0.5	0.064214047
Didinium	NB1_20	0
Didinium	NB2_0.5	0.020735786
Didinium	NB2_20	0
Didinium	NBm	0.000445931
Dinophysiales	BS1	0
Dinophysiales	BS2	0.008918618
Dinophysiales	BS3	0
Dinophysiales	NB1_0.5	0
Dinophysiales	NB1_20	0
Dinophysiales	NB2_0.5	0
Dinophysiales	NB2_20	0
Dinophysiales	NBm	0
Dinophysis	BS1	0.006688963
Dinophysis	BS2	0.0909699
Dinophysis	BS3	0
Dinophysis	NB1_0.5	0
Dinophysis	NB1_20	0
Dinophysis	NB2_0.5	0
Dinophysis	NB2_20	0
Dinophysis	NBm	0
Diophrys	BS1	0
Diophrys	BS2	0
Diophrys	BS3	0
Diophrys	NB1_0.5	0
Diophrys	NB1_20	0.001783724
Diophrys	NB2_0.5	0.010479376
Diophrys	NB2_20	0
Diophrys	NBm	0
Dolichomastix	BS1	0
Dolichomastix	BS2	0
Dolichomastix	BS3	0.001337793
Dolichomastix	NB1_0.5	0
Dolichomastix	NB1_20	0
Dolichomastix	NB2_0.5	0
Dolichomastix	NB2_20	0
Dolichomastix	NBm	0
Duboscquella	BS1	0.002229654
Duboscquella	BS2	0.001783724
Duboscquella	BS3	0
Duboscquella	NB1_0.5	0.000668896
Duboscquella	NB1_20	0.000668896
Duboscquella	NB2_0.5	0.003121516
Duboscquella	NB2_20	0.008695652
Duboscquella	NBm	0.006020067
Ebria	BS1	0.00780379
Ebria	BS2	0.00245262
Ebria	BS3	0
Ebria	NB1_0.5	0.077369008
Ebria	NB1_20	0.081605351
Ebria	NB2_0.5	0.138461538
Ebria	NB2_20	0.056410256
Ebria	NBm	0.01025641
Ectocarpus	BS1	0
Ectocarpus	BS2	0
Ectocarpus	BS3	0
Ectocarpus	NB1_0.5	0.000891862
Ectocarpus	NB1_20	0
Ectocarpus	NB2_0.5	0
Ectocarpus	NB2_20	0
Ectocarpus	NBm	0
Ellobiopsis	BS1	0
Ellobiopsis	BS2	0
Ellobiopsis	BS3	0.00490524
Ellobiopsis	NB1_0.5	0
Ellobiopsis	NB1_20	0
Ellobiopsis	NB2_0.5	0
Ellobiopsis	NB2_20	0
Ellobiopsis	NBm	0
Emiliania	BS1	0.092084727
Emiliania	BS2	0.25574136
Emiliania	BS3	0.360758082
Emiliania	NB1_0.5	0
Emiliania	NB1_20	0
Emiliania	NB2_0.5	0
Emiliania	NB2_20	0
Emiliania	NBm	0
Ephelota	BS1	0
Ephelota	BS2	0
Ephelota	BS3	0
Ephelota	NB1_0.5	0.003790412
Ephelota	NB1_20	0.002006689
Ephelota	NB2_0.5	0
Ephelota	NB2_20	0
Ephelota	NBm	0
Eucampia	BS1	0.146042363
Eucampia	BS2	0.001114827
Eucampia	BS3	0.054403567
Eucampia	NB1_0.5	0.020958751
Eucampia	NB1_20	0.011817168
Eucampia	NB2_0.5	0.020512821
Eucampia	NB2_20	0.001337793
Eucampia	NBm	0.102787068
Eukaryota	BS1	0.00780379
Eukaryota	BS2	0.028539576
Eukaryota	BS3	0.009587514
Eukaryota	NB1_0.5	0.018506132
Eukaryota	NB1_20	0.061761427
Eukaryota	NB2_0.5	0.025863991
Eukaryota	NB2_20	0.109698997
Eukaryota	NBm	0.008472687
Euplotes	BS1	0
Euplotes	BS2	0
Euplotes	BS3	0
Euplotes	NB1_0.5	0.250613155
Euplotes	NB1_20	0
Euplotes	NB2_0.5	0.033444816
Euplotes	NB2_20	0
Euplotes	NBm	0
Florenciella	BS1	0
Florenciella	BS2	0
Florenciella	BS3	0
Florenciella	NB1_0.5	0.062430323
Florenciella	NB1_20	0.119286511
Florenciella	NB2_0.5	0.098327759
Florenciella	NB2_20	0.107469342
Florenciella	NBm	0
Fragilaria	BS1	0
Fragilaria	BS2	0
Fragilaria	BS3	0
Fragilaria	NB1_0.5	0.026978818
Fragilaria	NB1_20	0.005574136
Fragilaria	NB2_0.5	0
Fragilaria	NB2_20	0
Fragilaria	NBm	0.195540691
Fragilariopsis	BS1	0
Fragilariopsis	BS2	0
Fragilariopsis	BS3	0
Fragilariopsis	NB1_0.5	0.38238573
Fragilariopsis	NB1_20	0.474693423
Fragilariopsis	NB2_0.5	0.802898551
Fragilariopsis	NB2_20	0.990858417
Fragilariopsis	NBm	2.784169454
Glycine	BS1	0
Glycine	BS2	0
Glycine	BS3	0
Glycine	NB1_0.5	0.005797101
Glycine	NB1_20	0
Glycine	NB2_0.5	0
Glycine	NB2_20	0
Glycine	NBm	0
Gonostomum	BS1	0
Gonostomum	BS2	0
Gonostomum	BS3	0
Gonostomum	NB1_0.5	0
Gonostomum	NB1_20	0
Gonostomum	NB2_0.5	0
Gonostomum	NB2_20	0.001114827
Gonostomum	NBm	0
Gymnodinium	BS1	0.239018952
Gymnodinium	BS2	0.813823857
Gymnodinium	BS3	0.105016722
Gymnodinium	NB1_0.5	0.553177258
Gymnodinium	NB1_20	1.65039019
Gymnodinium	NB2_0.5	0.907469342
Gymnodinium	NB2_20	5.000445931
Gymnodinium	NBm	0.311036789
Gyrodiniellum	BS1	0.004236343
Gyrodiniellum	BS2	0.018060201
Gyrodiniellum	BS3	0.080044593
Gyrodiniellum	NB1_0.5	0.094314381
Gyrodiniellum	NB1_20	0.367670011
Gyrodiniellum	NB2_0.5	0.069788183
Gyrodiniellum	NB2_20	0.472686734
Gyrodiniellum	NBm	0.01516165
Haematococcus	BS1	0
Haematococcus	BS2	0
Haematococcus	BS3	0
Haematococcus	NB1_0.5	0.000222965
Haematococcus	NB1_20	0
Haematococcus	NB2_0.5	0
Haematococcus	NB2_20	0
Haematococcus	NBm	0
Haplozoon	BS1	0.139799331
Haplozoon	BS2	0.063991081
Haplozoon	BS3	0.000445931
Haplozoon	NB1_0.5	0.080490524
Haplozoon	NB1_20	0.191973244
Haplozoon	NB2_0.5	0.047714604
Haplozoon	NB2_20	0.585284281
Haplozoon	NBm	0.17458194
Haptolina	BS1	0
Haptolina	BS2	0.017168339
Haptolina	BS3	0.27580825
Haptolina	NB1_0.5	0.000891862
Haptolina	NB1_20	0.005351171
Haptolina	NB2_0.5	0.014715719
Haptolina	NB2_20	0.011817168
Haptolina	NBm	0
Haslea	BS1	0
Haslea	BS2	0
Haslea	BS3	0
Haslea	NB1_0.5	0.006243032
Haslea	NB1_20	0
Haslea	NB2_0.5	0.000891862
Haslea	NB2_20	0
Haslea	NBm	0.002675585
Hemistasia	BS1	0
Hemistasia	BS2	0
Hemistasia	BS3	0
Hemistasia	NB1_0.5	0.00245262
Hemistasia	NB1_20	0
Hemistasia	NB2_0.5	0
Hemistasia	NB2_20	0
Hemistasia	NBm	0
Histiobalantium	BS1	0
Histiobalantium	BS2	0
Histiobalantium	BS3	0
Histiobalantium	NB1_0.5	0
Histiobalantium	NB1_20	0
Histiobalantium	NB2_0.5	0.011371237
Histiobalantium	NB2_20	0
Histiobalantium	NBm	0
Homalogastra	BS1	0.000668896
Homalogastra	BS2	0
Homalogastra	BS3	0
Homalogastra	NB1_0.5	0.001337793
Homalogastra	NB1_20	0
Homalogastra	NB2_0.5	0.000668896
Homalogastra	NB2_20	0
Homalogastra	NBm	0
Hyalophysa	BS1	0
Hyalophysa	BS2	0
Hyalophysa	BS3	0.00245262
Hyalophysa	NB1_0.5	0
Hyalophysa	NB1_20	0
Hyalophysa	NB2_0.5	0
Hyalophysa	NB2_20	0
Hyalophysa	NBm	0
Hydrurus	BS1	0
Hydrurus	BS2	0
Hydrurus	BS3	0
Hydrurus	NB1_0.5	0.295206243
Hydrurus	NB1_20	0.001560758
Hydrurus	NB2_0.5	0.18483835
Hydrurus	NB2_20	0
Hydrurus	NBm	0
Incertae_Sedis	BS1	0
Incertae_Sedis	BS2	0.114604236
Incertae_Sedis	BS3	0.134671126
Incertae_Sedis	NB1_0.5	0.06599777
Incertae_Sedis	NB1_20	0.155629877
Incertae_Sedis	NB2_0.5	0.02541806
Incertae_Sedis	NB2_20	0.88115942
Incertae_Sedis	NBm	0.000891862
Islandinium	BS1	0
Islandinium	BS2	0
Islandinium	BS3	0
Islandinium	NB1_0.5	0.046822742
Islandinium	NB1_20	0
Islandinium	NB2_0.5	0.008249721
Islandinium	NB2_20	0
Islandinium	NBm	0
Isochrysis	BS1	0
Isochrysis	BS2	0
Isochrysis	BS3	0
Isochrysis	NB1_0.5	0.000445931
Isochrysis	NB1_20	0
Isochrysis	NB2_0.5	0.005128205
Isochrysis	NB2_20	0.000668896
Isochrysis	NBm	0
Jakobida	BS1	0.014492754
Jakobida	BS2	0.256856187
Jakobida	BS3	0.50657748
Jakobida	NB1_0.5	0.193979933
Jakobida	NB1_20	0.340468227
Jakobida	NB2_0.5	0.232329989
Jakobida	NB2_20	0.181047938
Jakobida	NBm	0.009364548
Karlodinium	BS1	0.037904125
Karlodinium	BS2	0.362764771
Karlodinium	BS3	0.084057971
Karlodinium	NB1_0.5	0
Karlodinium	NB1_20	0.129765886
Karlodinium	NB2_0.5	0.006020067
Karlodinium	NB2_20	0.166332219
Karlodinium	NBm	0.076700111
Katablepharis	BS1	0
Katablepharis	BS2	0.000445931
Katablepharis	BS3	0.040356745
Katablepharis	NB1_0.5	0.026309922
Katablepharis	NB1_20	0.006243032
Katablepharis	NB2_0.5	0.061538462
Katablepharis	NB2_20	0
Katablepharis	NBm	0
Komma	BS1	0
Komma	BS2	0
Komma	BS3	0
Komma	NB1_0.5	0.006243032
Komma	NB1_20	0.003344482
Komma	NB2_0.5	0.000445931
Komma	NB2_20	0
Komma	NBm	0
Lacrymaria	BS1	0
Lacrymaria	BS2	0
Lacrymaria	BS3	0
Lacrymaria	NB1_0.5	0.006911929
Lacrymaria	NB1_20	0
Lacrymaria	NB2_0.5	0
Lacrymaria	NB2_20	0
Lacrymaria	NBm	0
Leptocylindrus	BS1	0.001114827
Leptocylindrus	BS2	0.002229654
Leptocylindrus	BS3	0.004236343
Leptocylindrus	NB1_0.5	0
Leptocylindrus	NB1_20	0
Leptocylindrus	NB2_0.5	0
Leptocylindrus	NB2_20	0
Leptocylindrus	NBm	0
Leucocryptos	BS1	0.009141583
Leucocryptos	BS2	1.092753623
Leucocryptos	BS3	0.548049052
Leucocryptos	NB1_0.5	0.002229654
Leucocryptos	NB1_20	0.006020067
Leucocryptos	NB2_0.5	0.001560758
Leucocryptos	NB2_20	0.006020067
Leucocryptos	NBm	0.083389075
Leucosporidium	BS1	0
Leucosporidium	BS2	0
Leucosporidium	BS3	0
Leucosporidium	NB1_0.5	0.007134894
Leucosporidium	NB1_20	0
Leucosporidium	NB2_0.5	0
Leucosporidium	NB2_20	0
Leucosporidium	NBm	0.00490524
Malassezia	BS1	0
Malassezia	BS2	0
Malassezia	BS3	0
Malassezia	NB1_0.5	0
Malassezia	NB1_20	0
Malassezia	NB2_0.5	0
Malassezia	NB2_20	0.000222965
Malassezia	NBm	0
Mamiella	BS1	0.002898551
Mamiella	BS2	0.222742475
Mamiella	BS3	0.707692308
Mamiella	NB1_0.5	0.069342252
Mamiella	NB1_20	0
Mamiella	NB2_0.5	0
Mamiella	NB2_20	0
Mamiella	NBm	0
Mamiellophyceae	BS1	0
Mamiellophyceae	BS2	0
Mamiellophyceae	BS3	0.086956522
Mamiellophyceae	NB1_0.5	0.164548495
Mamiellophyceae	NB1_20	0.503901895
Mamiellophyceae	NB2_0.5	0.946488294
Mamiellophyceae	NB2_20	4.904124861
Mamiellophyceae	NBm	0.070011148
Marine_Group	BS1	0.020289855
Marine_Group	BS2	0.001560758
Marine_Group	BS3	0
Marine_Group	NB1_0.5	0
Marine_Group	NB1_20	0
Marine_Group	NB2_0.5	0
Marine_Group	NB2_20	0
Marine_Group	NBm	0
Marine_Ichthyosporeans_1	BS1	0.000222965
Marine_Ichthyosporeans_1	BS2	0.00245262
Marine_Ichthyosporeans_1	BS3	0.074916388
Marine_Ichthyosporeans_1	NB1_0.5	0
Marine_Ichthyosporeans_1	NB1_20	0
Marine_Ichthyosporeans_1	NB2_0.5	0
Marine_Ichthyosporeans_1	NB2_20	0
Marine_Ichthyosporeans_1	NBm	0
MAST-12A	BS1	0.013377926
MAST-12A	BS2	0.092753623
MAST-12A	BS3	0.052842809
MAST-12A	NB1_0.5	0.031438127
MAST-12A	NB1_20	0.005128205
MAST-12A	NB2_0.5	0.040802676
MAST-12A	NB2_20	0.00245262
MAST-12A	NBm	0.005351171
MAST-12B	BS1	0
MAST-12B	BS2	0.002229654
MAST-12B	BS3	0.000891862
MAST-12B	NB1_0.5	0
MAST-12B	NB1_20	0
MAST-12B	NB2_0.5	0
MAST-12B	NB2_20	0
MAST-12B	NBm	0
MAST-1A	BS1	0.008249721
MAST-1A	BS2	0.171460424
MAST-1A	BS3	1.208472687
MAST-1A	NB1_0.5	9.295429208
MAST-1A	NB1_20	13.93578595
MAST-1A	NB2_0.5	15.54425864
MAST-1A	NB2_20	5.129988852
MAST-1A	NBm	0.033444816
MAST-1B	BS1	0.002229654
MAST-1B	BS2	0.017391304
MAST-1B	BS3	0.01516165
MAST-1B	NB1_0.5	0.087179487
MAST-1B	NB1_20	0.186399108
MAST-1B	NB2_0.5	0.059977703
MAST-1B	NB2_20	0.078483835
MAST-1B	NBm	0.046822742
MAST-1C	BS1	0.269565217
MAST-1C	BS2	0.117502787
MAST-1C	BS3	1.651282051
MAST-1C	NB1_0.5	0.35206243
MAST-1C	NB1_20	0.563210702
MAST-1C	NB2_0.5	0.228093645
MAST-1C	NB2_20	0.264214047
MAST-1C	NBm	0.092753623
MAST-2	BS1	0.001783724
MAST-2	BS2	0.120178372
MAST-2	BS3	3.71148272
MAST-2	NB1_0.5	2.795317726
MAST-2	NB1_20	3.383500557
MAST-2	NB2_0.5	4.568784838
MAST-2	NB2_20	4.998439242
MAST-2	NBm	0.039464883
MAST-3B	BS1	0.006243032
MAST-3B	BS2	0.017168339
MAST-3B	BS3	0.294760312
MAST-3B	NB1_0.5	0.216499443
MAST-3B	NB1_20	0.726198439
MAST-3B	NB2_0.5	0.659977703
MAST-3B	NB2_20	1.101003344
MAST-3B	NBm	0.010479376
MAST-3D	BS1	0
MAST-3D	BS2	0.100111483
MAST-3D	BS3	0.532441472
MAST-3D	NB1_0.5	0
MAST-3D	NB1_20	0
MAST-3D	NB2_0.5	0
MAST-3D	NB2_20	0
MAST-3D	NBm	0
MAST-3E	BS1	0.02006689
MAST-3E	BS2	0.217837235
MAST-3E	BS3	0.57458194
MAST-3E	NB1_0.5	0.016945373
MAST-3E	NB1_20	0.051059086
MAST-3E	NB2_0.5	0.01270903
MAST-3E	NB2_20	0.008695652
MAST-3E	NBm	0.003121516
MAST-3F	BS1	0
MAST-3F	BS2	0.000891862
MAST-3F	BS3	0.15451505
MAST-3F	NB1_0.5	0
MAST-3F	NB1_20	0
MAST-3F	NB2_0.5	0
MAST-3F	NB2_20	0.001114827
MAST-3F	NBm	0
MAST-3I	BS1	0
MAST-3I	BS2	0
MAST-3I	BS3	0
MAST-3I	NB1_0.5	0
MAST-3I	NB1_20	0.005351171
MAST-3I	NB2_0.5	0.000891862
MAST-3I	NB2_20	0.006911929
MAST-3I	NBm	0
MAST-3J	BS1	0
MAST-3J	BS2	0
MAST-3J	BS3	0
MAST-3J	NB1_0.5	0
MAST-3J	NB1_20	0
MAST-3J	NB2_0.5	0.000222965
MAST-3J	NB2_20	0
MAST-3J	NBm	0
MAST-3L	BS1	0.016722408
MAST-3L	BS2	0.447268673
MAST-3L	BS3	0.260423634
MAST-3L	NB1_0.5	0
MAST-3L	NB1_20	0.003790412
MAST-3L	NB2_0.5	0.000445931
MAST-3L	NB2_20	0.002675585
MAST-3L	NBm	0.026978818
MAST-4	BS1	0
MAST-4	BS2	0.012931996
MAST-4	BS3	0.001783724
MAST-4	NB1_0.5	0
MAST-4	NB1_20	0
MAST-4	NB2_0.5	0
MAST-4	NB2_20	0
MAST-4	NBm	0
MAST-6	BS1	0
MAST-6	BS2	0
MAST-6	BS3	0.012931996
MAST-6	NB1_0.5	0
MAST-6	NB1_20	0
MAST-6	NB2_0.5	0
MAST-6	NB2_20	0
MAST-6	NBm	0
MAST-7A	BS1	0.039241918
MAST-7A	BS2	0.159197324
MAST-7A	BS3	0.03522854
MAST-7A	NB1_0.5	0.013600892
MAST-7A	NB1_20	0.029877369
MAST-7A	NB2_0.5	0.009141583
MAST-7A	NB2_20	0.013377926
MAST-7A	NBm	0.202675585
MAST-8	BS1	0.004236343
MAST-8	BS2	0.058416945
MAST-8	BS3	0.2303233
MAST-8	NB1_0.5	0.017168339
MAST-8	NB1_20	0.079821628
MAST-8	NB2_0.5	0.017168339
MAST-8	NB2_20	0.092753623
MAST-8	NBm	0.006911929
MAST-8D	BS1	0
MAST-8D	BS2	0
MAST-8D	BS3	0.087848384
MAST-8D	NB1_0.5	0
MAST-8D	NB1_20	0
MAST-8D	NB2_0.5	0.001560758
MAST-8D	NB2_20	0.00490524
MAST-8D	NBm	0
MAST-9A	BS1	0.001783724
MAST-9A	BS2	0.000668896
MAST-9A	BS3	0.010702341
MAST-9A	NB1_0.5	0
MAST-9A	NB1_20	0
MAST-9A	NB2_0.5	0
MAST-9A	NB2_20	0
MAST-9A	NBm	0
ME-Euk-FW10	BS1	0.037235229
ME-Euk-FW10	BS2	0.075362319
ME-Euk-FW10	BS3	0.025863991
ME-Euk-FW10	NB1_0.5	0.186176143
ME-Euk-FW10	NB1_20	0.005351171
ME-Euk-FW10	NB2_0.5	0.035897436
ME-Euk-FW10	NB2_20	0
ME-Euk-FW10	NBm	0
Mediophyceae	BS1	0.124637681
Mediophyceae	BS2	0.000445931
Mediophyceae	BS3	0.123968785
Mediophyceae	NB1_0.5	0.148940914
Mediophyceae	NB1_20	0.260423634
Mediophyceae	NB2_0.5	1.034559643
Mediophyceae	NB2_20	0.232998885
Mediophyceae	NBm	7.477146042
Melosira	BS1	0
Melosira	BS2	0
Melosira	BS3	0
Melosira	NB1_0.5	0.009141583
Melosira	NB1_20	0.001337793
Melosira	NB2_0.5	0.160535117
Melosira	NB2_20	0.005574136
Melosira	NBm	0.004682274
Mesanophrys	BS1	0
Mesanophrys	BS2	0
Mesanophrys	BS3	0
Mesanophrys	NB1_0.5	0
Mesanophrys	NB1_20	0
Mesanophrys	NB2_0.5	0.006465998
Mesanophrys	NB2_20	0
Mesanophrys	NBm	0
Mesodiniidae	BS1	0
Mesodiniidae	BS2	0
Mesodiniidae	BS3	0
Mesodiniidae	NB1_0.5	0.001114827
Mesodiniidae	NB1_20	0
Mesodiniidae	NB2_0.5	0.001783724
Mesodiniidae	NB2_20	0
Mesodiniidae	NBm	0
Micromonas	BS1	0.006020067
Micromonas	BS2	0.000222965
Micromonas	BS3	0
Micromonas	NB1_0.5	0
Micromonas	NB1_20	0
Micromonas	NB2_0.5	0
Micromonas	NB2_20	0
Micromonas	NBm	0
Minorisa	BS1	0.101003344
Minorisa	BS2	0.059531773
Minorisa	BS3	0
Minorisa	NB1_0.5	0
Minorisa	NB1_20	0
Minorisa	NB2_0.5	0
Minorisa	NB2_20	0
Minorisa	NBm	0
MOCH-2	BS1	0.003790412
MOCH-2	BS2	0.019620959
MOCH-2	BS3	0
MOCH-2	NB1_0.5	0.080936455
MOCH-2	NB1_20	0.003790412
MOCH-2	NB2_0.5	0.0303233
MOCH-2	NB2_20	0.005797101
MOCH-2	NBm	0.000445931
Myrionecta	BS1	0.12909699
Myrionecta	BS2	1.552731327
Myrionecta	BS3	0.014492754
Myrionecta	NB1_0.5	0.13400223
Myrionecta	NB1_20	1.484949833
Myrionecta	NB2_0.5	0.274247492
Myrionecta	NB2_20	1.927759197
Myrionecta	NBm	0.056633222
Navicula	BS1	0
Navicula	BS2	0
Navicula	BS3	0
Navicula	NB1_0.5	0.316164994
Navicula	NB1_20	0.10122631
Navicula	NB2_0.5	0.614269788
Navicula	NB2_20	0.028093645
Navicula	NBm	0.646153846
Neobodo	BS1	0
Neobodo	BS2	0
Neobodo	BS3	0
Neobodo	NB1_0.5	0
Neobodo	NB1_20	0
Neobodo	NB2_0.5	0.001783724
Neobodo	NB2_20	0
Neobodo	NBm	0
Neoceratium	BS1	0.037012263
Neoceratium	BS2	0.524637681
Neoceratium	BS3	0.004459309
Neoceratium	NB1_0.5	0
Neoceratium	NB1_20	0
Neoceratium	NB2_0.5	0
Neoceratium	NB2_20	0
Neoceratium	NBm	0
Neourostylopsis	BS1	0.001114827
Neourostylopsis	BS2	0.018729097
Neourostylopsis	BS3	0
Neourostylopsis	NB1_0.5	0.008918618
Neourostylopsis	NB1_20	0
Neourostylopsis	NB2_0.5	0
Neourostylopsis	NB2_20	0
Neourostylopsis	NBm	0
Nephroselmis	BS1	0
Nephroselmis	BS2	0
Nephroselmis	BS3	0.016499443
Nephroselmis	NB1_0.5	0
Nephroselmis	NB1_20	0
Nephroselmis	NB2_0.5	0
Nephroselmis	NB2_20	0
Nephroselmis	NBm	0
Nitzschia	BS1	0.051950948
Nitzschia	BS2	0.014492754
Nitzschia	BS3	0
Nitzschia	NB1_0.5	0
Nitzschia	NB1_20	0
Nitzschia	NB2_0.5	0
Nitzschia	NB2_20	0
Nitzschia	NBm	0
Noctilucales	BS1	0
Noctilucales	BS2	0.000668896
Noctilucales	BS3	0.023857302
Noctilucales	NB1_0.5	0
Noctilucales	NB1_20	0
Noctilucales	NB2_0.5	0
Noctilucales	NB2_20	0
Noctilucales	NBm	0
NOR26	BS1	0
NOR26	BS2	0.000891862
NOR26	BS3	0.102564103
NOR26	NB1_0.5	0
NOR26	NB1_20	0
NOR26	NB2_0.5	0.000222965
NOR26	NB2_20	0
NOR26	NBm	0
Ochromonadales	BS1	0
Ochromonadales	BS2	0
Ochromonadales	BS3	0
Ochromonadales	NB1_0.5	0.016499443
Ochromonadales	NB1_20	0
Ochromonadales	NB2_0.5	0.015830546
Ochromonadales	NB2_20	0
Ochromonadales	NBm	0
Oikopleuridae	BS1	0.052619844
Oikopleuridae	BS2	0.122630992
Oikopleuridae	BS3	0
Oikopleuridae	NB1_0.5	0
Oikopleuridae	NB1_20	0
Oikopleuridae	NB2_0.5	0
Oikopleuridae	NB2_20	0.092976589
Oikopleuridae	NBm	0.388182832
OLI16029	BS1	0.067335563
OLI16029	BS2	0.173690078
OLI16029	BS3	3.235005574
OLI16029	NB1_0.5	0.013823857
OLI16029	NB1_20	0.062653289
OLI16029	NB2_0.5	0.013154961
OLI16029	NB2_20	0.008695652
OLI16029	NBm	0
Oligotrichia	BS1	0
Oligotrichia	BS2	0
Oligotrichia	BS3	0
Oligotrichia	NB1_0.5	0.153623188
Oligotrichia	NB1_20	0.013823857
Oligotrichia	NB2_0.5	0.028093645
Oligotrichia	NB2_20	0
Oligotrichia	NBm	0.045039019
Oodinium	BS1	0.000222965
Oodinium	BS2	0.001783724
Oodinium	BS3	0.001114827
Oodinium	NB1_0.5	0.001114827
Oodinium	NB1_20	0.002006689
Oodinium	NB2_0.5	0
Oodinium	NB2_20	0
Oodinium	NBm	0.001114827
Ostreococcus	BS1	0
Ostreococcus	BS2	0
Ostreococcus	BS3	0.043701226
Ostreococcus	NB1_0.5	0
Ostreococcus	NB1_20	0
Ostreococcus	NB2_0.5	0
Ostreococcus	NB2_20	0
Ostreococcus	NBm	0
Palpitomonas	BS1	0
Palpitomonas	BS2	0.002006689
Palpitomonas	BS3	0.036789298
Palpitomonas	NB1_0.5	0.020289855
Palpitomonas	NB1_20	0.078483835
Palpitomonas	NB2_0.5	0.038573021
Palpitomonas	NB2_20	0.145373467
Palpitomonas	NBm	0
Paragymnodinium	BS1	0
Paragymnodinium	BS2	0
Paragymnodinium	BS3	0
Paragymnodinium	NB1_0.5	0.00735786
Paragymnodinium	NB1_20	0
Paragymnodinium	NB2_0.5	0.013154961
Paragymnodinium	NB2_20	0
Paragymnodinium	NBm	0
Paraphysomonas	BS1	0.000445931
Paraphysomonas	BS2	0
Paraphysomonas	BS3	0
Paraphysomonas	NB1_0.5	0
Paraphysomonas	NB1_20	0.000445931
Paraphysomonas	NB2_0.5	0
Paraphysomonas	NB2_20	0
Paraphysomonas	NBm	0.002229654
Paulsenella	BS1	1.768784838
Paulsenella	BS2	0.010702341
Paulsenella	BS3	0
Paulsenella	NB1_0.5	0
Paulsenella	NB1_20	0.000668896
Paulsenella	NB2_0.5	0
Paulsenella	NB2_20	0.009364548
Paulsenella	NBm	0.013377926
Pavlova	BS1	0
Pavlova	BS2	0
Pavlova	BS3	0
Pavlova	NB1_0.5	0.003344482
Pavlova	NB1_20	0.007134894
Pavlova	NB2_0.5	0.009587514
Pavlova	NB2_20	0.001783724
Pavlova	NBm	0
Pedinellales	BS1	0.006020067
Pedinellales	BS2	0.020289855
Pedinellales	BS3	0.331103679
Pedinellales	NB1_0.5	0.053065775
Pedinellales	NB1_20	0.090523969
Pedinellales	NB2_0.5	0.166778149
Pedinellales	NB2_20	0.118171683
Pedinellales	NBm	0.00490524
Pelagodinium	BS1	0.003121516
Pelagodinium	BS2	0.027424749
Pelagodinium	BS3	0.167447046
Pelagodinium	NB1_0.5	0
Pelagodinium	NB1_20	0
Pelagodinium	NB2_0.5	0
Pelagodinium	NB2_20	0
Pelagodinium	NBm	0
Pelagomonadales	BS1	0.000222965
Pelagomonadales	BS2	0.000668896
Pelagomonadales	BS3	0.050613155
Pelagomonadales	NB1_0.5	0.282274247
Pelagomonadales	NB1_20	0.091415831
Pelagomonadales	NB2_0.5	1.332664437
Pelagomonadales	NB2_20	0.039018952
Pelagomonadales	NBm	0.020735786
Pelagostrobilidium	BS1	0
Pelagostrobilidium	BS2	0.008026756
Pelagostrobilidium	BS3	0
Pelagostrobilidium	NB1_0.5	0
Pelagostrobilidium	NB1_20	0.024749164
Pelagostrobilidium	NB2_0.5	0
Pelagostrobilidium	NB2_20	0
Pelagostrobilidium	NBm	0.121962096
Penicillium	BS1	0.000445931
Penicillium	BS2	0.000222965
Penicillium	BS3	0
Penicillium	NB1_0.5	0.000668896
Penicillium	NB1_20	0.034559643
Penicillium	NB2_0.5	0
Penicillium	NB2_20	0
Penicillium	NBm	0
Pentapharsodinium	BS1	0
Pentapharsodinium	BS2	0.053511706
Pentapharsodinium	BS3	0
Pentapharsodinium	NB1_0.5	0
Pentapharsodinium	NB1_20	0.000445931
Pentapharsodinium	NB2_0.5	0
Pentapharsodinium	NB2_20	0
Pentapharsodinium	NBm	0.004459309
Phacus	BS1	0.035897436
Phacus	BS2	0.001783724
Phacus	BS3	0
Phacus	NB1_0.5	0
Phacus	NB1_20	0
Phacus	NB2_0.5	0
Phacus	NB2_20	0
Phacus	NBm	0.000445931
Phaeocystis	BS1	0.152508361
Phaeocystis	BS2	0.082274247
Phaeocystis	BS3	8.468896321
Phaeocystis	NB1_0.5	1.548494983
Phaeocystis	NB1_20	3.40735786
Phaeocystis	NB2_0.5	4.609810479
Phaeocystis	NB2_20	4.522408027
Phaeocystis	NBm	0.457079153
Phalacroma	BS1	0.004682274
Phalacroma	BS2	0.037681159
Phalacroma	BS3	0
Phalacroma	NB1_0.5	0
Phalacroma	NB1_20	0
Phalacroma	NB2_0.5	0
Phalacroma	NB2_20	0
Phalacroma	NBm	0
Picea	BS1	0
Picea	BS2	0
Picea	BS3	0.004682274
Picea	NB1_0.5	0
Picea	NB1_20	0
Picea	NB2_0.5	0
Picea	NB2_20	0
Picea	NBm	0.000445931
Picomonadida	BS1	0.00780379
Picomonadida	BS2	0.529319955
Picomonadida	BS3	0.005351171
Picomonadida	NB1_0.5	0.016722408
Picomonadida	NB1_20	0.051059086
Picomonadida	NB2_0.5	0.019620959
Picomonadida	NB2_20	0.024303233
Picomonadida	NBm	0
Picomonas	BS1	0.041025641
Picomonas	BS2	3.443701226
Picomonas	BS3	0.049275362
Picomonas	NB1_0.5	0.007580825
Picomonas	NB1_20	0.020958751
Picomonas	NB2_0.5	0.009587514
Picomonas	NB2_20	0.016945373
Picomonas	NBm	0.010479376
Picozoa	BS1	0.56187291
Picozoa	BS2	3.751616499
Picozoa	BS3	0.026755853
Picozoa	NB1_0.5	0.022519509
Picozoa	NB1_20	0.085618729
Picozoa	NB2_0.5	0.044370123
Picozoa	NB2_20	0.089409142
Picozoa	NBm	0.002229654
Pinus	BS1	0.001560758
Pinus	BS2	0
Pinus	BS3	0.002006689
Pinus	NB1_0.5	0
Pinus	NB1_20	0
Pinus	NB2_0.5	0
Pinus	NB2_20	0
Pinus	NBm	0
Pirsonia	BS1	0
Pirsonia	BS2	0
Pirsonia	BS3	0.001783724
Pirsonia	NB1_0.5	0
Pirsonia	NB1_20	0.000445931
Pirsonia	NB2_0.5	0.001114827
Pirsonia	NB2_20	0
Pirsonia	NBm	0
Pithites	BS1	0
Pithites	BS2	0
Pithites	BS3	0
Pithites	NB1_0.5	0
Pithites	NB1_20	0
Pithites	NB2_0.5	0
Pithites	NB2_20	0.004013378
Pithites	NBm	0.054180602
Pleurosigma	BS1	0
Pleurosigma	BS2	0
Pleurosigma	BS3	0
Pleurosigma	NB1_0.5	0
Pleurosigma	NB1_20	0.001783724
Pleurosigma	NB2_0.5	0.002898551
Pleurosigma	NB2_20	0
Pleurosigma	NBm	0.030100334
Ploimida	BS1	0.442140468
Ploimida	BS2	1.15942029
Ploimida	BS3	0
Ploimida	NB1_0.5	0.026755853
Ploimida	NB1_20	0
Ploimida	NB2_0.5	0.009364548
Ploimida	NB2_20	0
Ploimida	NBm	0
Polarella	BS1	0
Polarella	BS2	0
Polarella	BS3	0
Polarella	NB1_0.5	0.794425864
Polarella	NB1_20	0.017168339
Polarella	NB2_0.5	0.389520624
Polarella	NB2_20	0.034336678
Polarella	NBm	0.115942029
Porpostoma	BS1	0.003790412
Porpostoma	BS2	0.014938685
Porpostoma	BS3	0
Porpostoma	NB1_0.5	0
Porpostoma	NB1_20	0
Porpostoma	NB2_0.5	0
Porpostoma	NB2_20	0
Porpostoma	NBm	0
Prasinoderma	BS1	0.040356745
Prasinoderma	BS2	0.015384615
Prasinoderma	BS3	0.000668896
Prasinoderma	NB1_0.5	0
Prasinoderma	NB1_20	0
Prasinoderma	NB2_0.5	0
Prasinoderma	NB2_20	0
Prasinoderma	NBm	0.000668896
Prasinophytae	BS1	0
Prasinophytae	BS2	0.016499443
Prasinophytae	BS3	1.021181717
Prasinophytae	NB1_0.5	0.000891862
Prasinophytae	NB1_20	0.013377926
Prasinophytae	NB2_0.5	0.000668896
Prasinophytae	NB2_20	0.034559643
Prasinophytae	NBm	0
Proboscia	BS1	0.126421405
Proboscia	BS2	0.008249721
Proboscia	BS3	0
Proboscia	NB1_0.5	0
Proboscia	NB1_20	0
Proboscia	NB2_0.5	0
Proboscia	NB2_20	0
Proboscia	NBm	0
Prorocentrum	BS1	0.010479376
Prorocentrum	BS2	0.07090301
Prorocentrum	BS3	1.018729097
Prorocentrum	NB1_0.5	0.010479376
Prorocentrum	NB1_20	0.015830546
Prorocentrum	NB2_0.5	0.001560758
Prorocentrum	NB2_20	0.037012263
Prorocentrum	NBm	0
Protaspis	BS1	0.21516165
Protaspis	BS2	0.168115942
Protaspis	BS3	0
Protaspis	NB1_0.5	5.721070234
Protaspis	NB1_20	0.134225195
Protaspis	NB2_0.5	1.061315496
Protaspis	NB2_20	0.072463768
Protaspis	NBm	0.034336678
Protoceratium	BS1	0.002898551
Protoceratium	BS2	0
Protoceratium	BS3	0
Protoceratium	NB1_0.5	0
Protoceratium	NB1_20	0
Protoceratium	NB2_0.5	0
Protoceratium	NB2_20	0
Protoceratium	NBm	0
Protodinium	BS1	0.009810479
Protodinium	BS2	0.037458194
Protodinium	BS3	0.168784838
Protodinium	NB1_0.5	0
Protodinium	NB1_20	0
Protodinium	NB2_0.5	0
Protodinium	NB2_20	0
Protodinium	NBm	0
Protoperidinium	BS1	0.163433668
Protoperidinium	BS2	0.774136009
Protoperidinium	BS3	0.072463768
Protoperidinium	NB1_0.5	0.026309922
Protoperidinium	NB1_20	0.026532887
Protoperidinium	NB2_0.5	0.056856187
Protoperidinium	NB2_20	0.057525084
Protoperidinium	NBm	0.019175028
Pseudo-nitzschia	BS1	0.4
Pseudo-nitzschia	BS2	0.046822742
Pseudo-nitzschia	BS3	3.310813824
Pseudo-nitzschia	NB1_0.5	3.494314381
Pseudo-nitzschia	NB1_20	0.665551839
Pseudo-nitzschia	NB2_0.5	0.672686734
Pseudo-nitzschia	NB2_20	0.03812709
Pseudo-nitzschia	NBm	0.145819398
Pseudotontonia	BS1	0.041025641
Pseudotontonia	BS2	0.317502787
Pseudotontonia	BS3	0.447491639
Pseudotontonia	NB1_0.5	1.747603122
Pseudotontonia	NB1_20	0.71884058
Pseudotontonia	NB2_0.5	1.745819398
Pseudotontonia	NB2_20	0.338461538
Pseudotontonia	NBm	0.248829431
Pteridomonas	BS1	0
Pteridomonas	BS2	0
Pteridomonas	BS3	0
Pteridomonas	NB1_0.5	0.006243032
Pteridomonas	NB1_20	0
Pteridomonas	NB2_0.5	0.002898551
Pteridomonas	NB2_20	0.000668896
Pteridomonas	NBm	0.000445931
Pycnococcus	BS1	0.02541806
Pycnococcus	BS2	0.013154961
Pycnococcus	BS3	0.007580825
Pycnococcus	NB1_0.5	0
Pycnococcus	NB1_20	0
Pycnococcus	NB2_0.5	0
Pycnococcus	NB2_20	0
Pycnococcus	NBm	0
Pyramimonas	BS1	0
Pyramimonas	BS2	0
Pyramimonas	BS3	0.040802676
Pyramimonas	NB1_0.5	8.66309922
Pyramimonas	NB1_20	4.651727982
Pyramimonas	NB2_0.5	3.153846154
Pyramimonas	NB2_20	0.902341137
Pyramimonas	NBm	0.026755853
Ranunculus	BS1	0
Ranunculus	BS2	0
Ranunculus	BS3	0.002229654
Ranunculus	NB1_0.5	0
Ranunculus	NB1_20	0
Ranunculus	NB2_0.5	0
Ranunculus	NB2_20	0
Ranunculus	NBm	0
Rhodomonas	BS1	0.002898551
Rhodomonas	BS2	0
Rhodomonas	BS3	0.167892977
Rhodomonas	NB1_0.5	0.005128205
Rhodomonas	NB1_20	0.016276477
Rhodomonas	NB2_0.5	0.006465998
Rhodomonas	NB2_20	0.003344482
Rhodomonas	NBm	0
Rhynchogastremataceae	BS1	0
Rhynchogastremataceae	BS2	0
Rhynchogastremataceae	BS3	0
Rhynchogastremataceae	NB1_0.5	0
Rhynchogastremataceae	NB1_20	0.000891862
Rhynchogastremataceae	NB2_0.5	0
Rhynchogastremataceae	NB2_20	0
Rhynchogastremataceae	NBm	0
Rimostrombidium	BS1	0.156744705
Rimostrombidium	BS2	2.453734671
Rimostrombidium	BS3	0
Rimostrombidium	NB1_0.5	0.083389075
Rimostrombidium	NB1_20	0.368115942
Rimostrombidium	NB2_0.5	0.084280936
Rimostrombidium	NB2_20	0.886733556
Rimostrombidium	NBm	0.022519509
Sarcocystis	BS1	0
Sarcocystis	BS2	0.002229654
Sarcocystis	BS3	0.015384615
Sarcocystis	NB1_0.5	0.006243032
Sarcocystis	NB1_20	0.028316611
Sarcocystis	NB2_0.5	0.028093645
Sarcocystis	NB2_20	0.077369008
Sarcocystis	NBm	0.000668896
Savillea	BS1	0
Savillea	BS2	0
Savillea	BS3	0
Savillea	NB1_0.5	0.001337793
Savillea	NB1_20	0
Savillea	NB2_0.5	0
Savillea	NB2_20	0
Savillea	NBm	0
SCM38C39_marine_group	BS1	0
SCM38C39_marine_group	BS2	0.014715719
SCM38C39_marine_group	BS3	0.000891862
SCM38C39_marine_group	NB1_0.5	0.001783724
SCM38C39_marine_group	NB1_20	0.008026756
SCM38C39_marine_group	NB2_0.5	0.000668896
SCM38C39_marine_group	NB2_20	0.08361204
SCM38C39_marine_group	NBm	0.171237458
Scrippsiella	BS1	0.006243032
Scrippsiella	BS2	0.023857302
Scrippsiella	BS3	0.004459309
Scrippsiella	NB1_0.5	0.021850613
Scrippsiella	NB1_20	0
Scrippsiella	NB2_0.5	0.013154961
Scrippsiella	NB2_20	0
Scrippsiella	NBm	0.004459309
Scuticociliatia	BS1	0
Scuticociliatia	BS2	0
Scuticociliatia	BS3	0
Scuticociliatia	NB1_0.5	0.005797101
Scuticociliatia	NB1_20	0
Scuticociliatia	NB2_0.5	0.008249721
Scuticociliatia	NB2_20	0
Scuticociliatia	NBm	0
Sellaphora	BS1	0
Sellaphora	BS2	0
Sellaphora	BS3	0
Sellaphora	NB1_0.5	0.590189521
Sellaphora	NB1_20	0.056187291
Sellaphora	NB2_0.5	0.384392419
Sellaphora	NB2_20	0.009364548
Sellaphora	NBm	0.034113712
SGUH624	BS1	0
SGUH624	BS2	0.003121516
SGUH624	BS3	2.330211817
SGUH624	NB1_0.5	0.119955407
SGUH624	NB1_20	0.553846154
SGUH624	NB2_0.5	0.096767001
SGUH624	NB2_20	1.155629877
SGUH624	NBm	0
Sinophysis	BS1	0
Sinophysis	BS2	0
Sinophysis	BS3	0
Sinophysis	NB1_0.5	0
Sinophysis	NB1_20	0.002898551
Sinophysis	NB2_0.5	0.000891862
Sinophysis	NB2_20	0.003790412
Sinophysis	NBm	0
Skeletonema	BS1	0.047491639
Skeletonema	BS2	0.030992196
Skeletonema	BS3	0.327090301
Skeletonema	NB1_0.5	0.000222965
Skeletonema	NB1_20	0
Skeletonema	NB2_0.5	0
Skeletonema	NB2_20	0
Skeletonema	NBm	0.059754738
Sorodiplophrys	BS1	0
Sorodiplophrys	BS2	0
Sorodiplophrys	BS3	0
Sorodiplophrys	NB1_0.5	0
Sorodiplophrys	NB1_20	0.000668896
Sorodiplophrys	NB2_0.5	0
Sorodiplophrys	NB2_20	0
Sorodiplophrys	NBm	0.010479376
Spiniferodinium	BS1	0
Spiniferodinium	BS2	0
Spiniferodinium	BS3	0
Spiniferodinium	NB1_0.5	1.066889632
Spiniferodinium	NB1_20	0.003567447
Spiniferodinium	NB2_0.5	0.162764771
Spiniferodinium	NB2_20	0.00490524
Spiniferodinium	NBm	0
Spirotontonia	BS1	0.031661093
Spirotontonia	BS2	0.092753623
Spirotontonia	BS3	0
Spirotontonia	NB1_0.5	0.001114827
Spirotontonia	NB1_20	0
Spirotontonia	NB2_0.5	0
Spirotontonia	NB2_20	0
Spirotontonia	NBm	0
Spirotrichea	BS1	0
Spirotrichea	BS2	0.076923077
Spirotrichea	BS3	0
Spirotrichea	NB1_0.5	0
Spirotrichea	NB1_20	0
Spirotrichea	NB2_0.5	0
Spirotrichea	NB2_20	0
Spirotrichea	NBm	0
Strombidinopsis	BS1	0.008249721
Strombidinopsis	BS2	0.043701226
Strombidinopsis	BS3	0
Strombidinopsis	NB1_0.5	0
Strombidinopsis	NB1_20	0
Strombidinopsis	NB2_0.5	0
Strombidinopsis	NB2_20	0
Strombidinopsis	NBm	0
Strombidium	BS1	0
Strombidium	BS2	0.034113712
Strombidium	BS3	0
Strombidium	NB1_0.5	0.041471572
Strombidium	NB1_20	0
Strombidium	NB2_0.5	0.008472687
Strombidium	NB2_20	0.000445931
Strombidium	NBm	0
Subclade_B	BS1	0.002898551
Subclade_B	BS2	0.000891862
Subclade_B	BS3	0.004682274
Subclade_B	NB1_0.5	0
Subclade_B	NB1_20	0
Subclade_B	NB2_0.5	0
Subclade_B	NB2_20	0
Subclade_B	NBm	0
Symbiodinium	BS1	0.056410256
Symbiodinium	BS2	0.003344482
Symbiodinium	BS3	0.001783724
Symbiodinium	NB1_0.5	0.001560758
Symbiodinium	NB1_20	0.002229654
Symbiodinium	NB2_0.5	0.012486065
Symbiodinium	NB2_20	0.02787068
Symbiodinium	NBm	0
Syndiniales_Group_I	BS1	0.422519509
Syndiniales_Group_I	BS2	0.932441472
Syndiniales_Group_I	BS3	1.541360089
Syndiniales_Group_I	NB1_0.5	0.091638796
Syndiniales_Group_I	NB1_20	0.262653289
Syndiniales_Group_I	NB2_0.5	0.351393534
Syndiniales_Group_I	NB2_20	0.637012263
Syndiniales_Group_I	NBm	0.470234114
Syndiniales_Group_II	BS1	0.004013378
Syndiniales_Group_II	BS2	0.005797101
Syndiniales_Group_II	BS3	0.006020067
Syndiniales_Group_II	NB1_0.5	0
Syndiniales_Group_II	NB1_20	0.004459309
Syndiniales_Group_II	NB2_0.5	0.002006689
Syndiniales_Group_II	NB2_20	0
Syndiniales_Group_II	NBm	0
Syndiniales_Group_III	BS1	0
Syndiniales_Group_III	BS2	0.012486065
Syndiniales_Group_III	BS3	0.129765886
Syndiniales_Group_III	NB1_0.5	0.001114827
Syndiniales_Group_III	NB1_20	0.026755853
Syndiniales_Group_III	NB2_0.5	0.009810479
Syndiniales_Group_III	NB2_20	0.041917503
Syndiniales_Group_III	NBm	0.00490524
T58	BS1	0
T58	BS2	0.025195095
T58	BS3	0.214938685
T58	NB1_0.5	0.033444816
T58	NB1_20	0.102564103
T58	NB2_0.5	0.051727982
T58	NB2_20	0.209810479
T58	NBm	0
Teleaulax	BS1	0.073132664
Teleaulax	BS2	0.694760312
Teleaulax	BS3	1.767001115
Teleaulax	NB1_0.5	0.000668896
Teleaulax	NB1_20	0.014046823
Teleaulax	NB2_0.5	0.001783724
Teleaulax	NB2_20	0.029654404
Teleaulax	NBm	0
Telonema	BS1	0.000668896
Telonema	BS2	0.343812709
Telonema	BS3	5.680490524
Telonema	NB1_0.5	1.471571906
Telonema	NB1_20	1.405128205
Telonema	NB2_0.5	1.398662207
Telonema	NB2_20	3.666889632
Telonema	NBm	0.013823857
Tetracystis	BS1	0
Tetracystis	BS2	0
Tetracystis	BS3	0
Tetracystis	NB1_0.5	0
Tetracystis	NB1_20	0
Tetracystis	NB2_0.5	0
Tetracystis	NB2_20	0
Tetracystis	NBm	0.002898551
Thalassiosira	BS1	1.93154961
Thalassiosira	BS2	1.57458194
Thalassiosira	BS3	2.665551839
Thalassiosira	NB1_0.5	0.514827202
Thalassiosira	NB1_20	0.845261984
Thalassiosira	NB2_0.5	1.142474916
Thalassiosira	NB2_20	0.228985507
Thalassiosira	NBm	38.53734671
Thaumatomonadidae	BS1	0.040133779
Thaumatomonadidae	BS2	0.021627648
Thaumatomonadidae	BS3	0
Thaumatomonadidae	NB1_0.5	0.004682274
Thaumatomonadidae	NB1_20	0
Thaumatomonadidae	NB2_0.5	0
Thaumatomonadidae	NB2_20	0
Thaumatomonadidae	NBm	0
Thoracosphaeraceae	BS1	0
Thoracosphaeraceae	BS2	0
Thoracosphaeraceae	BS3	0
Thoracosphaeraceae	NB1_0.5	0
Thoracosphaeraceae	NB1_20	0
Thoracosphaeraceae	NB2_0.5	0
Thoracosphaeraceae	NB2_20	0
Thoracosphaeraceae	NBm	0.002898551
Tintinnidium	BS1	0
Tintinnidium	BS2	0.365217391
Tintinnidium	BS3	0
Tintinnidium	NB1_0.5	0
Tintinnidium	NB1_20	0
Tintinnidium	NB2_0.5	0
Tintinnidium	NB2_20	0
Tintinnidium	NBm	0
Tintinnopsis	BS1	0
Tintinnopsis	BS2	0
Tintinnopsis	BS3	0.013823857
Tintinnopsis	NB1_0.5	0
Tintinnopsis	NB1_20	0.001114827
Tintinnopsis	NB2_0.5	0
Tintinnopsis	NB2_20	0
Tintinnopsis	NBm	0
Trebouxia	BS1	0
Trebouxia	BS2	0
Trebouxia	BS3	0
Trebouxia	NB1_0.5	0.001114827
Trebouxia	NB1_20	0
Trebouxia	NB2_0.5	0
Trebouxia	NB2_20	0
Trebouxia	NBm	0
Ulothrix	BS1	0
Ulothrix	BS2	0.000222965
Ulothrix	BS3	0
Ulothrix	NB1_0.5	0
Ulothrix	NB1_20	0
Ulothrix	NB2_0.5	0
Ulothrix	NB2_20	0
Ulothrix	NBm	0
unidentified	BS1	76.64994426
unidentified	BS2	67.07491639
unidentified	BS3	22.56008919
unidentified	NB1_0.5	52.46622074
unidentified	NB1_20	55.33065775
unidentified	NB2_0.5	48.37056856
unidentified	NB2_20	53.25953177
unidentified	NBm	38.31661093
Uronychia	BS1	0
Uronychia	BS2	0
Uronychia	BS3	0
Uronychia	NB1_0.5	0
Uronychia	NB1_20	0
Uronychia	NB2_0.5	0.001337793
Uronychia	NB2_20	0
Uronychia	NBm	0
Ventrifissuridae	BS1	0
Ventrifissuridae	BS2	0
Ventrifissuridae	BS3	0
Ventrifissuridae	NB1_0.5	0
Ventrifissuridae	NB1_20	0
Ventrifissuridae	NB2_0.5	0
Ventrifissuridae	NB2_20	0
Ventrifissuridae	NBm	0.000445931
Venturia	BS1	0.001560758
Venturia	BS2	0
Venturia	BS3	0
Venturia	NB1_0.5	0
Venturia	NB1_20	0
Venturia	NB2_0.5	0
Venturia	NB2_20	0
Venturia	NBm	0
Warnowia	BS1	0
Warnowia	BS2	0.009364548
Warnowia	BS3	0
Warnowia	NB1_0.5	0.133110368
Warnowia	NB1_20	0.182831661
Warnowia	NB2_0.5	0.229877369
Warnowia	NB2_20	0.24057971
Warnowia	NBm	0
Woloszynskia	BS1	0.010925307
Woloszynskia	BS2	0
Woloszynskia	BS3	0
Woloszynskia	NB1_0.5	0
Woloszynskia	NB1_20	0
Woloszynskia	NB2_0.5	0
Woloszynskia	NB2_20	0
Woloszynskia	NBm	0
Yamadazyma-Candida_clade	BS1	0
Yamadazyma-Candida_clade	BS2	0
Yamadazyma-Candida_clade	BS3	0
Yamadazyma-Candida_clade	NB1_0.5	0
Yamadazyma-Candida_clade	NB1_20	0
Yamadazyma-Candida_clade	NB2_0.5	0.001114827
Yamadazyma-Candida_clade	NB2_20	0
Yamadazyma-Candida_clade	NBm	0
