# Supplementary material for: Diversity and Selection of Surface Marine Microbiomes in the Atlantic-Influenced Arctic
Source: Front Microbiol. 2022 Jul 14;13:892634. doi: 10.3389/fmicb.2022.892634 (PMC9329088; doi:10.3389/fmicb.2022.892634)
Supplement: Supplementary file 1 [file Data_Sheet_1.zip › Datasheet 1/Supplementary Material Data 3.csv]

Taxonomy	Sample	Abundance
Abeoformidae	BS1	0.000222965
Abeoformidae	BS2	0.00245262
Abeoformidae	BS3	0.074916388
Abeoformidae	NB1_0.5	0
Abeoformidae	NB1_20	0
Abeoformidae	NB2_0.5	0
Abeoformidae	NB2_20	0
Abeoformidae	NBm	0
Acanthoecidae	BS1	0
Acanthoecidae	BS2	0
Acanthoecidae	BS3	0
Acanthoecidae	NB1_0.5	0.001337793
Acanthoecidae	NB1_20	0
Acanthoecidae	NB2_0.5	0
Acanthoecidae	NB2_20	0
Acanthoecidae	NBm	0
Apusomonadidae	BS1	0
Apusomonadidae	BS2	0
Apusomonadidae	BS3	0
Apusomonadidae	NB1_0.5	0.002898551
Apusomonadidae	NB1_20	0
Apusomonadidae	NB2_0.5	0.001337793
Apusomonadidae	NB2_20	0
Apusomonadidae	NBm	0
Arthracanthida	BS1	0
Arthracanthida	BS2	0
Arthracanthida	BS3	0
Arthracanthida	NB1_0.5	0.004682274
Arthracanthida	NB1_20	0.012931996
Arthracanthida	NB2_0.5	0.00245262
Arthracanthida	NB2_20	0.023857302
Arthracanthida	NBm	0
Aspergillaceae	BS1	0.000445931
Aspergillaceae	BS2	0.001337793
Aspergillaceae	BS3	0
Aspergillaceae	NB1_0.5	0.000668896
Aspergillaceae	NB1_20	0.034559643
Aspergillaceae	NB2_0.5	0
Aspergillaceae	NB2_20	0
Aspergillaceae	NBm	0
Asterales	BS1	0
Asterales	BS2	0
Asterales	BS3	0
Asterales	NB1_0.5	0.002229654
Asterales	NB1_20	0
Asterales	NB2_0.5	0
Asterales	NB2_20	0
Asterales	NBm	0
Bacillariophyceae	BS1	1.428316611
Bacillariophyceae	BS2	0.312151616
Bacillariophyceae	BS3	3.431661093
Bacillariophyceae	NB1_0.5	6.168115942
Bacillariophyceae	NB1_20	1.504124861
Bacillariophyceae	NB2_0.5	3.327536232
Bacillariophyceae	NB2_20	1.498104794
Bacillariophyceae	NBm	6.114827202
Capsasporidae	BS1	0.020289855
Capsasporidae	BS2	0.001560758
Capsasporidae	BS3	0
Capsasporidae	NB1_0.5	0
Capsasporidae	NB1_20	0
Capsasporidae	NB2_0.5	0
Capsasporidae	NB2_20	0
Capsasporidae	NBm	0
Centrohelida	BS1	0.000445931
Centrohelida	BS2	0
Centrohelida	BS3	0.11884058
Centrohelida	NB1_0.5	0.17993311
Centrohelida	NB1_20	0.346042363
Centrohelida	NB2_0.5	0.02541806
Centrohelida	NB2_20	0.034782609
Centrohelida	NBm	0
Cercozoa	BS1	0
Cercozoa	BS2	0
Cercozoa	BS3	0
Cercozoa	NB1_0.5	0
Cercozoa	NB1_20	0
Cercozoa	NB2_0.5	0.001114827
Cercozoa	NB2_20	0
Cercozoa	NBm	0
Chaunocanthida	BS1	0
Chaunocanthida	BS2	0
Chaunocanthida	BS3	0
Chaunocanthida	NB1_0.5	0.105239688
Chaunocanthida	NB1_20	0.306354515
Chaunocanthida	NB2_0.5	0.200222965
Chaunocanthida	NB2_20	0.41761427
Chaunocanthida	NBm	0.06845039
Chlamydomonadales	BS1	0
Chlamydomonadales	BS2	0
Chlamydomonadales	BS3	0
Chlamydomonadales	NB1_0.5	0.000222965
Chlamydomonadales	NB1_20	0
Chlamydomonadales	NB2_0.5	0
Chlamydomonadales	NB2_20	0
Chlamydomonadales	NBm	0.002898551
Chlorarachniophyta	BS1	0.101003344
Chlorarachniophyta	BS2	0.060423634
Chlorarachniophyta	BS3	0.102564103
Chlorarachniophyta	NB1_0.5	0
Chlorarachniophyta	NB1_20	0
Chlorarachniophyta	NB2_0.5	0.000222965
Chlorarachniophyta	NB2_20	0
Chlorarachniophyta	NBm	0
Choreotrichia	BS1	0.281828317
Choreotrichia	BS2	3.111928651
Choreotrichia	BS3	0.019175028
Choreotrichia	NB1_0.5	0.562764771
Choreotrichia	NB1_20	0.501003344
Choreotrichia	NB2_0.5	0.13690078
Choreotrichia	NB2_20	1.376811594
Choreotrichia	NBm	0.163879599
Chromulinales	BS1	0.191527313
Chromulinales	BS2	0.170791527
Chromulinales	BS3	0
Chromulinales	NB1_0.5	0.009587514
Chromulinales	NB1_20	0.001337793
Chromulinales	NB2_0.5	0
Chromulinales	NB2_20	0.01025641
Chromulinales	NBm	0.025641026
Chrysocapsales	BS1	0
Chrysocapsales	BS2	0
Chrysocapsales	BS3	0
Chrysocapsales	NB1_0.5	0.295206243
Chrysocapsales	NB1_20	0.001560758
Chrysocapsales	NB2_0.5	0.18483835
Chrysocapsales	NB2_20	0
Chrysocapsales	NBm	0
Chrysophyceae	BS1	0
Chrysophyceae	BS2	0
Chrysophyceae	BS3	0
Chrysophyceae	NB1_0.5	0.003121516
Chrysophyceae	NB1_20	0
Chrysophyceae	NB2_0.5	0.016722408
Chrysophyceae	NB2_20	0
Chrysophyceae	NBm	0
Coccolithales	BS1	0.014715719
Coccolithales	BS2	0.012040134
Coccolithales	BS3	0.008026756
Coccolithales	NB1_0.5	0
Coccolithales	NB1_20	0
Coccolithales	NB2_0.5	0
Coccolithales	NB2_20	0
Coccolithales	NBm	0
Cordycipitaceae	BS1	0
Cordycipitaceae	BS2	0
Cordycipitaceae	BS3	0.003344482
Cordycipitaceae	NB1_0.5	0
Cordycipitaceae	NB1_20	0
Cordycipitaceae	NB2_0.5	0
Cordycipitaceae	NB2_20	0
Cordycipitaceae	NBm	0
Corethrids	BS1	0.065551839
Corethrids	BS2	0.002229654
Corethrids	BS3	0
Corethrids	NB1_0.5	0
Corethrids	NB1_20	0
Corethrids	NB2_0.5	0
Corethrids	NB2_20	0
Corethrids	NBm	0
Coscinodiscophytina	BS1	0.238573021
Coscinodiscophytina	BS2	0.07826087
Coscinodiscophytina	BS3	0.018283166
Coscinodiscophytina	NB1_0.5	0.593534002
Coscinodiscophytina	NB1_20	1.391081382
Coscinodiscophytina	NB2_0.5	1.565663322
Coscinodiscophytina	NB2_20	1.423634337
Coscinodiscophytina	NBm	0.123745819
Cryptomonadales	BS1	0.076031215
Cryptomonadales	BS2	0.728651059
Cryptomonadales	BS3	3.85819398
Cryptomonadales	NB1_0.5	0.888294314
Cryptomonadales	NB1_20	0.656410256
Cryptomonadales	NB2_0.5	0.727982163
Cryptomonadales	NB2_20	0.499665552
Cryptomonadales	NBm	0.036789298
Debaryomycetaceae	BS1	0
Debaryomycetaceae	BS2	0
Debaryomycetaceae	BS3	0.001114827
Debaryomycetaceae	NB1_0.5	0.000445931
Debaryomycetaceae	NB1_20	0
Debaryomycetaceae	NB2_0.5	0.001114827
Debaryomycetaceae	NB2_20	0
Debaryomycetaceae	NBm	0
Dictyochales	BS1	0.005128205
Dictyochales	BS2	1.852619844
Dictyochales	BS3	7.708584169
Dictyochales	NB1_0.5	0.135785953
Dictyochales	NB1_20	0.396432553
Dictyochales	NB2_0.5	0.196432553
Dictyochales	NB2_20	0.652396878
Dictyochales	NBm	0
Dinophysiales	BS1	0.011371237
Dinophysiales	BS2	0.137569677
Dinophysiales	BS3	0
Dinophysiales	NB1_0.5	0
Dinophysiales	NB1_20	0.002898551
Dinophysiales	NB2_0.5	0.000891862
Dinophysiales	NB2_20	0.009364548
Dinophysiales	NBm	0
Diplonemea	BS1	0.001783724
Diplonemea	BS2	0.027201784
Diplonemea	BS3	0.000891862
Diplonemea	NB1_0.5	0.001783724
Diplonemea	NB1_20	0.008026756
Diplonemea	NB2_0.5	0.000668896
Diplonemea	NB2_20	0.08361204
Diplonemea	NBm	0.172798216
Ebriacea	BS1	0.00780379
Ebriacea	BS2	0.00245262
Ebriacea	BS3	0
Ebriacea	NB1_0.5	0.077369008
Ebriacea	NB1_20	0.081605351
Ebriacea	NB2_0.5	0.138461538
Ebriacea	NB2_20	0.056410256
Ebriacea	NBm	0.01025641
Ectocarpales	BS1	0
Ectocarpales	BS2	0
Ectocarpales	BS3	0
Ectocarpales	NB1_0.5	0.000891862
Ectocarpales	NB1_20	0
Ectocarpales	NB2_0.5	0
Ectocarpales	NB2_20	0
Ectocarpales	NBm	0
Eimeriorina	BS1	0
Eimeriorina	BS2	0.002229654
Eimeriorina	BS3	0.015384615
Eimeriorina	NB1_0.5	0.006688963
Eimeriorina	NB1_20	0.028316611
Eimeriorina	NB2_0.5	0.028316611
Eimeriorina	NB2_20	0.077369008
Eimeriorina	NBm	0.000668896
Ellobiopsidae	BS1	0
Ellobiopsidae	BS2	0
Ellobiopsidae	BS3	0.00490524
Ellobiopsidae	NB1_0.5	0
Ellobiopsidae	NB1_20	0
Ellobiopsidae	NB2_0.5	0
Ellobiopsidae	NB2_20	0
Ellobiopsidae	NBm	0
Eugregarinorida	BS1	0
Eugregarinorida	BS2	0
Eugregarinorida	BS3	0
Eugregarinorida	NB1_0.5	0.001560758
Eugregarinorida	NB1_20	0
Eugregarinorida	NB2_0.5	0
Eugregarinorida	NB2_20	0
Eugregarinorida	NBm	0
Eukaryota	BS1	0.00780379
Eukaryota	BS2	0.028539576
Eukaryota	BS3	0.009587514
Eukaryota	NB1_0.5	0.018506132
Eukaryota	NB1_20	0.061761427
Eukaryota	NB2_0.5	0.025863991
Eukaryota	NB2_20	0.109698997
Eukaryota	NBm	0.008472687
Euplotia	BS1	0
Euplotia	BS2	0
Euplotia	BS3	0
Euplotia	NB1_0.5	0.250613155
Euplotia	NB1_20	0.001783724
Euplotia	NB2_0.5	0.043924192
Euplotia	NB2_20	0
Euplotia	NBm	0
Eustigmatales	BS1	0
Eustigmatales	BS2	0.009364548
Eustigmatales	BS3	0.186845039
Eustigmatales	NB1_0.5	0
Eustigmatales	NB1_20	0.001114827
Eustigmatales	NB2_0.5	0
Eustigmatales	NB2_20	0
Eustigmatales	NBm	0
Fabales	BS1	0
Fabales	BS2	0
Fabales	BS3	0
Fabales	NB1_0.5	0.005797101
Fabales	NB1_20	0
Fabales	NB2_0.5	0
Fabales	NB2_20	0
Fabales	NBm	0
Filobasidiaceae	BS1	0.000222965
Filobasidiaceae	BS2	0
Filobasidiaceae	BS3	0.000668896
Filobasidiaceae	NB1_0.5	0
Filobasidiaceae	NB1_20	0
Filobasidiaceae	NB2_0.5	0
Filobasidiaceae	NB2_20	0
Filobasidiaceae	NBm	0
Fragilariales	BS1	0.000891862
Fragilariales	BS2	0.000668896
Fragilariales	BS3	0
Fragilariales	NB1_0.5	0.069342252
Fragilariales	NB1_20	0.014269788
Fragilariales	NB2_0.5	0.354960981
Fragilariales	NB2_20	0.002675585
Fragilariales	NBm	0.426086957
Gonyaulacales	BS1	0.624303233
Gonyaulacales	BS2	1.485172798
Gonyaulacales	BS3	0.004459309
Gonyaulacales	NB1_0.5	0
Gonyaulacales	NB1_20	0
Gonyaulacales	NB2_0.5	0
Gonyaulacales	NB2_20	0
Gonyaulacales	NBm	0.001114827
Gymnodinium_clade	BS1	0.312820513
Gymnodinium_clade	BS2	1.061761427
Gymnodinium_clade	BS3	0.671571906
Gymnodinium_clade	NB1_0.5	2.361426979
Gymnodinium_clade	NB1_20	2.796878484
Gymnodinium_clade	NB2_0.5	1.609364548
Gymnodinium_clade	NB2_20	6.162318841
Gymnodinium_clade	NBm	0.865551839
Haptoria	BS1	0
Haptoria	BS2	0
Haptoria	BS3	0
Haptoria	NB1_0.5	0.171683389
Haptoria	NB1_20	0.002006689
Haptoria	NB2_0.5	0.041694537
Haptoria	NB2_20	0.045261984
Haptoria	NBm	0.000445931
Hypotrichia	BS1	0.001114827
Hypotrichia	BS2	0.018729097
Hypotrichia	BS3	0
Hypotrichia	NB1_0.5	0.015384615
Hypotrichia	NB1_20	0.11148272
Hypotrichia	NB2_0.5	0.004459309
Hypotrichia	NB2_20	0.066443701
Hypotrichia	NBm	0.016945373
Incertae_Sedis	BS1	1.929988852
Incertae_Sedis	BS2	0.679375697
Incertae_Sedis	BS3	5.854180602
Incertae_Sedis	NB1_0.5	1.649944259
Incertae_Sedis	NB1_20	1.846822742
Incertae_Sedis	NB2_0.5	1.521962096
Incertae_Sedis	NB2_20	5.298327759
Incertae_Sedis	NBm	0.204459309
Isochrysidales	BS1	0.092084727
Isochrysidales	BS2	0.25574136
Isochrysidales	BS3	0.360758082
Isochrysidales	NB1_0.5	0.000445931
Isochrysidales	NB1_20	0
Isochrysidales	NB2_0.5	0.005128205
Isochrysidales	NB2_20	0.000668896
Isochrysidales	NBm	0
Jakobida	BS1	0.014492754
Jakobida	BS2	0.256856187
Jakobida	BS3	0.50657748
Jakobida	NB1_0.5	0.193979933
Jakobida	NB1_20	0.340468227
Jakobida	NB2_0.5	0.232329989
Jakobida	NB2_20	0.181047938
Jakobida	NBm	0.009364548
Kareniaceae	BS1	0.037904125
Kareniaceae	BS2	0.362764771
Kareniaceae	BS3	0.084057971
Kareniaceae	NB1_0.5	0
Kareniaceae	NB1_20	0.129765886
Kareniaceae	NB2_0.5	0.006020067
Kareniaceae	NB2_20	0.166332219
Kareniaceae	NBm	0.076700111
Kathablepharidae	BS1	0.009141583
Kathablepharidae	BS2	1.093199554
Kathablepharidae	BS3	0.588405797
Kathablepharidae	NB1_0.5	0.028539576
Kathablepharidae	NB1_20	0.012263099
Kathablepharidae	NB2_0.5	0.063322185
Kathablepharidae	NB2_20	0.006020067
Kathablepharidae	NBm	0.083389075
Labyrinthulomycetes	BS1	0
Labyrinthulomycetes	BS2	0
Labyrinthulomycetes	BS3	0
Labyrinthulomycetes	NB1_0.5	0
Labyrinthulomycetes	NB1_20	0.000668896
Labyrinthulomycetes	NB2_0.5	0
Labyrinthulomycetes	NB2_20	0
Labyrinthulomycetes	NBm	0.010479376
Leucosporidiaceae	BS1	0
Leucosporidiaceae	BS2	0
Leucosporidiaceae	BS3	0
Leucosporidiaceae	NB1_0.5	0.007134894
Leucosporidiaceae	NB1_20	0
Leucosporidiaceae	NB2_0.5	0
Leucosporidiaceae	NB2_20	0
Leucosporidiaceae	NBm	0.00490524
Malasseziaceae	BS1	0
Malasseziaceae	BS2	0
Malasseziaceae	BS3	0
Malasseziaceae	NB1_0.5	0
Malasseziaceae	NB1_20	0
Malasseziaceae	NB2_0.5	0
Malasseziaceae	NB2_20	0.000222965
Malasseziaceae	NBm	0
Mamiellales	BS1	0.008918618
Mamiellales	BS2	0.22296544
Mamiellales	BS3	0.751393534
Mamiellales	NB1_0.5	0.079152731
Mamiellales	NB1_20	0.005797101
Mamiellales	NB2_0.5	0.061092531
Mamiellales	NB2_20	0.053957637
Mamiellales	NBm	0.000668896
Mamiellophyceae	BS1	0
Mamiellophyceae	BS2	0
Mamiellophyceae	BS3	0.117502787
Mamiellophyceae	NB1_0.5	0.38729097
Mamiellophyceae	NB1_20	1.097212932
Mamiellophyceae	NB2_0.5	1.324414716
Mamiellophyceae	NB2_20	5.710590858
Mamiellophyceae	NBm	0.353177258
MAST-12A	BS1	0.013377926
MAST-12A	BS2	0.092753623
MAST-12A	BS3	0.052842809
MAST-12A	NB1_0.5	0.031438127
MAST-12A	NB1_20	0.005128205
MAST-12A	NB2_0.5	0.040802676
MAST-12A	NB2_20	0.00245262
MAST-12A	NBm	0.005351171
MAST-12B	BS1	0
MAST-12B	BS2	0.002229654
MAST-12B	BS3	0.000891862
MAST-12B	NB1_0.5	0
MAST-12B	NB1_20	0
MAST-12B	NB2_0.5	0
MAST-12B	NB2_20	0
MAST-12B	NBm	0
MAST-1A	BS1	0.008249721
MAST-1A	BS2	0.171460424
MAST-1A	BS3	1.208472687
MAST-1A	NB1_0.5	9.295429208
MAST-1A	NB1_20	13.93578595
MAST-1A	NB2_0.5	15.54425864
MAST-1A	NB2_20	5.129988852
MAST-1A	NBm	0.033444816
MAST-1B	BS1	0.002229654
MAST-1B	BS2	0.017391304
MAST-1B	BS3	0.01516165
MAST-1B	NB1_0.5	0.087179487
MAST-1B	NB1_20	0.186399108
MAST-1B	NB2_0.5	0.059977703
MAST-1B	NB2_20	0.078483835
MAST-1B	NBm	0.046822742
MAST-1C	BS1	0.269565217
MAST-1C	BS2	0.117502787
MAST-1C	BS3	1.651282051
MAST-1C	NB1_0.5	0.35206243
MAST-1C	NB1_20	0.563210702
MAST-1C	NB2_0.5	0.228093645
MAST-1C	NB2_20	0.264214047
MAST-1C	NBm	0.092753623
MAST-2	BS1	0.001783724
MAST-2	BS2	0.120178372
MAST-2	BS3	3.71148272
MAST-2	NB1_0.5	2.795317726
MAST-2	NB1_20	3.383500557
MAST-2	NB2_0.5	4.568784838
MAST-2	NB2_20	4.998439242
MAST-2	NBm	0.039464883
MAST-3B	BS1	0.006243032
MAST-3B	BS2	0.017168339
MAST-3B	BS3	0.294760312
MAST-3B	NB1_0.5	0.216499443
MAST-3B	NB1_20	0.726198439
MAST-3B	NB2_0.5	0.659977703
MAST-3B	NB2_20	1.101003344
MAST-3B	NBm	0.010479376
MAST-3D	BS1	0
MAST-3D	BS2	0.100111483
MAST-3D	BS3	0.532441472
MAST-3D	NB1_0.5	0
MAST-3D	NB1_20	0
MAST-3D	NB2_0.5	0
MAST-3D	NB2_20	0
MAST-3D	NBm	0
MAST-3E	BS1	0.02006689
MAST-3E	BS2	0.217837235
MAST-3E	BS3	0.57458194
MAST-3E	NB1_0.5	0.016945373
MAST-3E	NB1_20	0.051059086
MAST-3E	NB2_0.5	0.01270903
MAST-3E	NB2_20	0.008695652
MAST-3E	NBm	0.003121516
MAST-3F	BS1	0
MAST-3F	BS2	0.000891862
MAST-3F	BS3	0.15451505
MAST-3F	NB1_0.5	0
MAST-3F	NB1_20	0
MAST-3F	NB2_0.5	0
MAST-3F	NB2_20	0.001114827
MAST-3F	NBm	0
MAST-3I	BS1	0
MAST-3I	BS2	0
MAST-3I	BS3	0
MAST-3I	NB1_0.5	0
MAST-3I	NB1_20	0.005351171
MAST-3I	NB2_0.5	0.000891862
MAST-3I	NB2_20	0.006911929
MAST-3I	NBm	0
MAST-3J	BS1	0
MAST-3J	BS2	0
MAST-3J	BS3	0
MAST-3J	NB1_0.5	0
MAST-3J	NB1_20	0
MAST-3J	NB2_0.5	0.000222965
MAST-3J	NB2_20	0
MAST-3J	NBm	0
MAST-3L	BS1	0.016722408
MAST-3L	BS2	0.447268673
MAST-3L	BS3	0.260423634
MAST-3L	NB1_0.5	0
MAST-3L	NB1_20	0.003790412
MAST-3L	NB2_0.5	0.000445931
MAST-3L	NB2_20	0.002675585
MAST-3L	NBm	0.026978818
MAST-4	BS1	0
MAST-4	BS2	0.012931996
MAST-4	BS3	0.001783724
MAST-4	NB1_0.5	0
MAST-4	NB1_20	0
MAST-4	NB2_0.5	0
MAST-4	NB2_20	0
MAST-4	NBm	0
MAST-6	BS1	0
MAST-6	BS2	0
MAST-6	BS3	0.012931996
MAST-6	NB1_0.5	0
MAST-6	NB1_20	0
MAST-6	NB2_0.5	0
MAST-6	NB2_20	0
MAST-6	NBm	0
MAST-7A	BS1	0.039241918
MAST-7A	BS2	0.159197324
MAST-7A	BS3	0.03522854
MAST-7A	NB1_0.5	0.013600892
MAST-7A	NB1_20	0.029877369
MAST-7A	NB2_0.5	0.009141583
MAST-7A	NB2_20	0.013377926
MAST-7A	NBm	0.202675585
MAST-8	BS1	0.004236343
MAST-8	BS2	0.058416945
MAST-8	BS3	0.2303233
MAST-8	NB1_0.5	0.017168339
MAST-8	NB1_20	0.079821628
MAST-8	NB2_0.5	0.017168339
MAST-8	NB2_20	0.092753623
MAST-8	NBm	0.006911929
MAST-8D	BS1	0
MAST-8D	BS2	0
MAST-8D	BS3	0.087848384
MAST-8D	NB1_0.5	0
MAST-8D	NB1_20	0
MAST-8D	NB2_0.5	0.001560758
MAST-8D	NB2_20	0.00490524
MAST-8D	NBm	0
MAST-9A	BS1	0.001783724
MAST-9A	BS2	0.000668896
MAST-9A	BS3	0.010702341
MAST-9A	NB1_0.5	0
MAST-9A	NB1_20	0
MAST-9A	NB2_0.5	0
MAST-9A	NB2_20	0
MAST-9A	NBm	0
ME-Euk-FW10	BS1	0.037235229
ME-Euk-FW10	BS2	0.075362319
ME-Euk-FW10	BS3	0.025863991
ME-Euk-FW10	NB1_0.5	0.186176143
ME-Euk-FW10	NB1_20	0.005351171
ME-Euk-FW10	NB2_0.5	0.035897436
ME-Euk-FW10	NB2_20	0
ME-Euk-FW10	NBm	0
Mediophyceae	BS1	12.36209588
Mediophyceae	BS2	2.176811594
Mediophyceae	BS3	9.519509476
Mediophyceae	NB1_0.5	1.142697882
Mediophyceae	NB1_20	1.461092531
Mediophyceae	NB2_0.5	4.708361204
Mediophyceae	NB2_20	1.175250836
Mediophyceae	NBm	54.00044593
Melosirids	BS1	0
Melosirids	BS2	0
Melosirids	BS3	0
Melosirids	NB1_0.5	0.009141583
Melosirids	NB1_20	0.001337793
Melosirids	NB2_0.5	0.160535117
Melosirids	NB2_20	0.005574136
Melosirids	NBm	0.004682274
Mesodiniidae	BS1	0.12909699
Mesodiniidae	BS2	1.552731327
Mesodiniidae	BS3	0.014492754
Mesodiniidae	NB1_0.5	0.179041249
Mesodiniidae	NB1_20	1.484949833
Mesodiniidae	NB2_0.5	0.277369008
Mesodiniidae	NB2_20	1.927759197
Mesodiniidae	NBm	0.056633222
MOCH-2	BS1	0.003790412
MOCH-2	BS2	0.019620959
MOCH-2	BS3	0
MOCH-2	NB1_0.5	0.080936455
MOCH-2	NB1_20	0.003790412
MOCH-2	NB2_0.5	0.0303233
MOCH-2	NB2_20	0.005797101
MOCH-2	NBm	0.000445931
Nassellaria	BS1	0
Nassellaria	BS2	0.000222965
Nassellaria	BS3	0
Nassellaria	NB1_0.5	0
Nassellaria	NB1_20	0
Nassellaria	NB2_0.5	0.000222965
Nassellaria	NB2_20	0.000445931
Nassellaria	NBm	0
Neobodonida	BS1	0
Neobodonida	BS2	0
Neobodonida	BS3	0
Neobodonida	NB1_0.5	0
Neobodonida	NB1_20	0
Neobodonida	NB2_0.5	0.001783724
Neobodonida	NB2_20	0
Neobodonida	NBm	0
Nephroselmidales	BS1	0
Nephroselmidales	BS2	0
Nephroselmidales	BS3	0.016499443
Nephroselmidales	NB1_0.5	0
Nephroselmidales	NB1_20	0
Nephroselmidales	NB2_0.5	0
Nephroselmidales	NB2_20	0
Nephroselmidales	NBm	0
Noctilucales	BS1	0
Noctilucales	BS2	0.000668896
Noctilucales	BS3	0.023857302
Noctilucales	NB1_0.5	0
Noctilucales	NB1_20	0
Noctilucales	NB2_0.5	0
Noctilucales	NB2_20	0
Noctilucales	NBm	0
Nummulitidae	BS1	0
Nummulitidae	BS2	0
Nummulitidae	BS3	0
Nummulitidae	NB1_0.5	0
Nummulitidae	NB1_20	0
Nummulitidae	NB2_0.5	0
Nummulitidae	NB2_20	0.002675585
Nummulitidae	NBm	0.001337793
Ochromonadales	BS1	0.000445931
Ochromonadales	BS2	0
Ochromonadales	BS3	0
Ochromonadales	NB1_0.5	1.422742475
Ochromonadales	NB1_20	0.01025641
Ochromonadales	NB2_0.5	0.134671126
Ochromonadales	NB2_20	0.050167224
Ochromonadales	NBm	0.004236343
Ochrophyta	BS1	0.000668896
Ochrophyta	BS2	0.059308807
Ochrophyta	BS3	0.090746934
Ochrophyta	NB1_0.5	0
Ochrophyta	NB1_20	0.000222965
Ochrophyta	NB2_0.5	0
Ochrophyta	NB2_20	0
Ochrophyta	NBm	0
Oikopleuridae	BS1	0.052619844
Oikopleuridae	BS2	0.122630992
Oikopleuridae	BS3	0
Oikopleuridae	NB1_0.5	0
Oikopleuridae	NB1_20	0
Oikopleuridae	NB2_0.5	0
Oikopleuridae	NB2_20	0.092976589
Oikopleuridae	NBm	0.388182832
Oligohymenophorea	BS1	0.005797101
Oligohymenophorea	BS2	0.019175028
Oligohymenophorea	BS3	0.00245262
Oligohymenophorea	NB1_0.5	0.144927536
Oligohymenophorea	NB1_20	0.015384615
Oligohymenophorea	NB2_0.5	0.082274247
Oligohymenophorea	NB2_20	0.008918618
Oligohymenophorea	NBm	0.001114827
Oligotrichia	BS1	0.903232999
Oligotrichia	BS2	2.377703456
Oligotrichia	BS3	0.59754738
Oligotrichia	NB1_0.5	4.210702341
Oligotrichia	NB1_20	4.196878484
Oligotrichia	NB2_0.5	5.06845039
Oligotrichia	NB2_20	5.796209588
Oligotrichia	NBm	5.891861761
Pavlovophyceae	BS1	0
Pavlovophyceae	BS2	0
Pavlovophyceae	BS3	0
Pavlovophyceae	NB1_0.5	0.003344482
Pavlovophyceae	NB1_20	0.007134894
Pavlovophyceae	NB2_0.5	0.009587514
Pavlovophyceae	NB2_20	0.001783724
Pavlovophyceae	NBm	0
Pedinellales	BS1	0.006020067
Pedinellales	BS2	0.024972129
Pedinellales	BS3	0.377257525
Pedinellales	NB1_0.5	0.059308807
Pedinellales	NB1_20	0.090523969
Pedinellales	NB2_0.5	0.199777035
Pedinellales	NB2_20	0.11884058
Pedinellales	NBm	0.005351171
Pelagomonadales	BS1	0.923745819
Pelagomonadales	BS2	1.151616499
Pelagomonadales	BS3	0.817391304
Pelagomonadales	NB1_0.5	1.191081382
Pelagomonadales	NB1_20	0.275139353
Pelagomonadales	NB2_0.5	1.707915273
Pelagomonadales	NB2_20	0.103455964
Pelagomonadales	NBm	0.023634337
Peridiniales	BS1	0.19509476
Peridiniales	BS2	0.783500557
Peridiniales	BS3	0.072463768
Peridiniales	NB1_0.5	0.073132664
Peridiniales	NB1_20	0.027647715
Peridiniales	NB2_0.5	0.065105909
Peridiniales	NB2_20	0.057525084
Peridiniales	NBm	0.019175028
Peronosporomycetes	BS1	0.605128205
Peronosporomycetes	BS2	0.000891862
Peronosporomycetes	BS3	0
Peronosporomycetes	NB1_0.5	0
Peronosporomycetes	NB1_20	0
Peronosporomycetes	NB2_0.5	0
Peronosporomycetes	NB2_20	0
Peronosporomycetes	NBm	0
Phacaceae	BS1	0.035897436
Phacaceae	BS2	0.001783724
Phacaceae	BS3	0
Phacaceae	NB1_0.5	0
Phacaceae	NB1_20	0
Phacaceae	NB2_0.5	0
Phacaceae	NB2_20	0
Phacaceae	NBm	0.000445931
Phyllopharyngea	BS1	0.028316611
Phyllopharyngea	BS2	0.008472687
Phyllopharyngea	BS3	0
Phyllopharyngea	NB1_0.5	0.003790412
Phyllopharyngea	NB1_20	0.002006689
Phyllopharyngea	NB2_0.5	0.001337793
Phyllopharyngea	NB2_20	0.004013378
Phyllopharyngea	NBm	0.054180602
Picomonadida	BS1	0.00780379
Picomonadida	BS2	0.529319955
Picomonadida	BS3	0.005351171
Picomonadida	NB1_0.5	0.016722408
Picomonadida	NB1_20	0.051059086
Picomonadida	NB2_0.5	0.019620959
Picomonadida	NB2_20	0.024303233
Picomonadida	NBm	0
Picomonadidae	BS1	0.041025641
Picomonadidae	BS2	3.443701226
Picomonadidae	BS3	0.049275362
Picomonadidae	NB1_0.5	0.007580825
Picomonadidae	NB1_20	0.020958751
Picomonadidae	NB2_0.5	0.009587514
Picomonadidae	NB2_20	0.016945373
Picomonadidae	NBm	0.010479376
Picozoa	BS1	0.56187291
Picozoa	BS2	3.751616499
Picozoa	BS3	0.026755853
Picozoa	NB1_0.5	0.022519509
Picozoa	NB1_20	0.085618729
Picozoa	NB2_0.5	0.044370123
Picozoa	NB2_20	0.089409142
Picozoa	NBm	0.002229654
Pinales	BS1	0.001560758
Pinales	BS2	0
Pinales	BS3	0.006688963
Pinales	NB1_0.5	0
Pinales	NB1_20	0
Pinales	NB2_0.5	0
Pinales	NB2_20	0
Pinales	NBm	0.000445931
Ploimida	BS1	0.442140468
Ploimida	BS2	1.15942029
Ploimida	BS3	0
Ploimida	NB1_0.5	0.026755853
Ploimida	NB1_20	0
Ploimida	NB2_0.5	0.009364548
Ploimida	NB2_20	0
Ploimida	NBm	0
Prasinophytae	BS1	0
Prasinophytae	BS2	0.016499443
Prasinophytae	BS3	1.021181717
Prasinophytae	NB1_0.5	0.000891862
Prasinophytae	NB1_20	0.013377926
Prasinophytae	NB2_0.5	0.000668896
Prasinophytae	NB2_20	0.034559643
Prasinophytae	NBm	0
Prorocentrales	BS1	0.010479376
Prorocentrales	BS2	0.07090301
Prorocentrales	BS3	1.018729097
Prorocentrales	NB1_0.5	0.010479376
Prorocentrales	NB1_20	0.015830546
Prorocentrales	NB2_0.5	0.001560758
Prorocentrales	NB2_20	0.037012263
Prorocentrales	NBm	0
Prostomatea	BS1	0.048383501
Prostomatea	BS2	0.464882943
Prostomatea	BS3	0
Prostomatea	NB1_0.5	0.093645485
Prostomatea	NB1_20	0
Prostomatea	NB2_0.5	0.020512821
Prostomatea	NB2_20	0.00780379
Prostomatea	NBm	0.012040134
Protaspidae	BS1	0.882943144
Protaspidae	BS2	0.315050167
Protaspidae	BS3	0.014492754
Protaspidae	NB1_0.5	6.314381271
Protaspidae	NB1_20	0.158082497
Protaspidae	NB2_0.5	2.637904125
Protaspidae	NB2_20	0.191527313
Protaspidae	NBm	1.140691193
Prymnesiales	BS1	0.097881828
Prymnesiales	BS2	0.851950948
Prymnesiales	BS3	20.22630992
Prymnesiales	NB1_0.5	0.910590858
Prymnesiales	NB1_20	1.796655518
Prymnesiales	NB2_0.5	1.317948718
Prymnesiales	NB2_20	1.338015608
Prymnesiales	NBm	0.001560758
Prymnesiophyceae	BS1	0.152508361
Prymnesiophyceae	BS2	0.082274247
Prymnesiophyceae	BS3	8.468896321
Prymnesiophyceae	NB1_0.5	1.548494983
Prymnesiophyceae	NB1_20	3.40735786
Prymnesiophyceae	NB2_0.5	4.609810479
Prymnesiophyceae	NB2_20	4.522408027
Prymnesiophyceae	NBm	0.457079153
Pseudoscourfieldiales	BS1	0.065774805
Pseudoscourfieldiales	BS2	0.028539576
Pseudoscourfieldiales	BS3	0.008249721
Pseudoscourfieldiales	NB1_0.5	0
Pseudoscourfieldiales	NB1_20	0
Pseudoscourfieldiales	NB2_0.5	0
Pseudoscourfieldiales	NB2_20	0
Pseudoscourfieldiales	NBm	0.000668896
Pyramimonadales	BS1	0
Pyramimonadales	BS2	0
Pyramimonadales	BS3	0.042363434
Pyramimonadales	NB1_0.5	8.66309922
Pyramimonadales	NB1_20	4.651727982
Pyramimonadales	NB2_0.5	3.153846154
Pyramimonadales	NB2_20	0.902341137
Pyramimonadales	NBm	0.026755853
Ranunculales	BS1	0
Ranunculales	BS2	0
Ranunculales	BS3	0.002229654
Ranunculales	NB1_0.5	0
Ranunculales	NB1_20	0
Ranunculales	NB2_0.5	0
Ranunculales	NB2_20	0
Ranunculales	NBm	0
Rhizosolenids	BS1	0.127536232
Rhizosolenids	BS2	0.010479376
Rhizosolenids	BS3	0.004236343
Rhizosolenids	NB1_0.5	0
Rhizosolenids	NB1_20	0
Rhizosolenids	NB2_0.5	0
Rhizosolenids	NB2_20	0
Rhizosolenids	NBm	0
Rhynchogastremataceae	BS1	0
Rhynchogastremataceae	BS2	0
Rhynchogastremataceae	BS3	0
Rhynchogastremataceae	NB1_0.5	0
Rhynchogastremataceae	NB1_20	0.000891862
Rhynchogastremataceae	NB2_0.5	0
Rhynchogastremataceae	NB2_20	0
Rhynchogastremataceae	NBm	0
Sellaphoraceae	BS1	0
Sellaphoraceae	BS2	0
Sellaphoraceae	BS3	0
Sellaphoraceae	NB1_0.5	0.590189521
Sellaphoraceae	NB1_20	0.056187291
Sellaphoraceae	NB2_0.5	0.384392419
Sellaphoraceae	NB2_20	0.009364548
Sellaphoraceae	NBm	0.034113712
SGUH624	BS1	0
SGUH624	BS2	0.003121516
SGUH624	BS3	2.330211817
SGUH624	NB1_0.5	0.119955407
SGUH624	NB1_20	0.553846154
SGUH624	NB2_0.5	0.096767001
SGUH624	NB2_20	1.155629877
SGUH624	NBm	0
Spirotrichea	BS1	0
Spirotrichea	BS2	0.076923077
Spirotrichea	BS3	0
Spirotrichea	NB1_0.5	0
Spirotrichea	NB1_20	0
Spirotrichea	NB2_0.5	0
Spirotrichea	NB2_20	0
Spirotrichea	NBm	0
Spumellaria	BS1	0
Spumellaria	BS2	0
Spumellaria	BS3	0
Spumellaria	NB1_0.5	0
Spumellaria	NB1_20	0.000891862
Spumellaria	NB2_0.5	0
Spumellaria	NB2_20	0
Spumellaria	NBm	0
Stephanoecidae	BS1	1.962764771
Stephanoecidae	BS2	1.768784838
Stephanoecidae	BS3	0
Stephanoecidae	NB1_0.5	0.098996656
Stephanoecidae	NB1_20	0.173021182
Stephanoecidae	NB2_0.5	0.30367893
Stephanoecidae	NB2_20	0.584392419
Stephanoecidae	NBm	0.058862876
Subclade_B	BS1	0.002898551
Subclade_B	BS2	0.000891862
Subclade_B	BS3	0.004682274
Subclade_B	NB1_0.5	0
Subclade_B	NB1_20	0
Subclade_B	NB2_0.5	0
Subclade_B	NB2_20	0
Subclade_B	NBm	0
Suessiaceae	BS1	0.765217391
Suessiaceae	BS2	0.451505017
Suessiaceae	BS3	0.564994426
Suessiaceae	NB1_0.5	2.685841695
Suessiaceae	NB1_20	1.849275362
Suessiaceae	NB2_0.5	2.57212932
Suessiaceae	NB2_20	1.71148272
Suessiaceae	NBm	0.128651059
Syndiniales	BS1	0.005351171
Syndiniales	BS2	0.026978818
Syndiniales	BS3	0.010033445
Syndiniales	NB1_0.5	0.00490524
Syndiniales	NB1_20	0.035451505
Syndiniales	NB2_0.5	0.014046823
Syndiniales	NB2_20	0.148494983
Syndiniales	NBm	0.01025641
Syndiniales_Group_I	BS1	0.422519509
Syndiniales_Group_I	BS2	0.932441472
Syndiniales_Group_I	BS3	1.541360089
Syndiniales_Group_I	NB1_0.5	0.091638796
Syndiniales_Group_I	NB1_20	0.262653289
Syndiniales_Group_I	NB2_0.5	0.351393534
Syndiniales_Group_I	NB2_20	0.637012263
Syndiniales_Group_I	NBm	0.470234114
Syndiniales_Group_II	BS1	0.004013378
Syndiniales_Group_II	BS2	0.005797101
Syndiniales_Group_II	BS3	0.006020067
Syndiniales_Group_II	NB1_0.5	0
Syndiniales_Group_II	NB1_20	0.004459309
Syndiniales_Group_II	NB2_0.5	0.002006689
Syndiniales_Group_II	NB2_20	0
Syndiniales_Group_II	NBm	0
Syndiniales_Group_III	BS1	0
Syndiniales_Group_III	BS2	0.012486065
Syndiniales_Group_III	BS3	0.129765886
Syndiniales_Group_III	NB1_0.5	0.001114827
Syndiniales_Group_III	NB1_20	0.026755853
Syndiniales_Group_III	NB2_0.5	0.009810479
Syndiniales_Group_III	NB2_20	0.041917503
Syndiniales_Group_III	NBm	0.00490524
T58	BS1	0
T58	BS2	0.025195095
T58	BS3	0.214938685
T58	NB1_0.5	0.033444816
T58	NB1_20	0.102564103
T58	NB2_0.5	0.051727982
T58	NB2_20	0.209810479
T58	NBm	0
Thaumatomonadida	BS1	0.04793757
Thaumatomonadida	BS2	0.022296544
Thaumatomonadida	BS3	0
Thaumatomonadida	NB1_0.5	0.026309922
Thaumatomonadida	NB1_20	0.003121516
Thaumatomonadida	NB2_0.5	0.023411371
Thaumatomonadida	NB2_20	0
Thaumatomonadida	NBm	0.003121516
Thecofilosea	BS1	0.083835006
Thecofilosea	BS2	0.000222965
Thecofilosea	BS3	0.000891862
Thecofilosea	NB1_0.5	0.037904125
Thecofilosea	NB1_20	0.012040134
Thecofilosea	NB2_0.5	0.040356745
Thecofilosea	NB2_20	0.005797101
Thecofilosea	NBm	0.024303233
Thoracosphaeraceae	BS1	0.084057971
Thoracosphaeraceae	BS2	0.104347826
Thoracosphaeraceae	BS3	0.005574136
Thoracosphaeraceae	NB1_0.5	0.024972129
Thoracosphaeraceae	NB1_20	0.00245262
Thoracosphaeraceae	NB2_0.5	0.013154961
Thoracosphaeraceae	NB2_20	0
Thoracosphaeraceae	NBm	0.012931996
Thraustochytriaceae	BS1	0.015384615
Thraustochytriaceae	BS2	0.006465998
Thraustochytriaceae	BS3	0.026532887
Thraustochytriaceae	NB1_0.5	0.018729097
Thraustochytriaceae	NB1_20	0.001114827
Thraustochytriaceae	NB2_0.5	0.011594203
Thraustochytriaceae	NB2_20	0.004236343
Thraustochytriaceae	NBm	0
Trebouxiales	BS1	0
Trebouxiales	BS2	0
Trebouxiales	BS3	0
Trebouxiales	NB1_0.5	0.001114827
Trebouxiales	NB1_20	0
Trebouxiales	NB2_0.5	0
Trebouxiales	NB2_20	0
Trebouxiales	NBm	0
Ulotrichales	BS1	0
Ulotrichales	BS2	0.000222965
Ulotrichales	BS3	0
Ulotrichales	NB1_0.5	0
Ulotrichales	NB1_20	0
Ulotrichales	NB2_0.5	0
Ulotrichales	NB2_20	0
Ulotrichales	NBm	0
unidentified	BS1	73.00713489
unidentified	BS2	63.94715719
unidentified	BS3	19.37458194
unidentified	NB1_0.5	42.83545151
unidentified	NB1_20	48.46778149
unidentified	NB2_0.5	38.82185061
unidentified	NB2_20	43.30367893
unidentified	NBm	27.89877369
Ventrifissuridae	BS1	0
Ventrifissuridae	BS2	0
Ventrifissuridae	BS3	0
Ventrifissuridae	NB1_0.5	0
Ventrifissuridae	NB1_20	0
Ventrifissuridae	NB2_0.5	0
Ventrifissuridae	NB2_20	0
Ventrifissuridae	NBm	0.000445931
Venturiaceae	BS1	0.001560758
Venturiaceae	BS2	0
Venturiaceae	BS3	0
Venturiaceae	NB1_0.5	0
Venturiaceae	NB1_20	0
Venturiaceae	NB2_0.5	0
Venturiaceae	NB2_20	0
Venturiaceae	NBm	0
